# Supplementary material for: 2-(Methoxy­carbon­yl)anilinium dihydrogen phosphate
Source: Acta Crystallogr Sect E Struct Rep Online. 2009 Jul 4;65(Pt 8):o1786. doi: 10.1107/S1600536809025252 (PMC2977506; doi:10.1107/S1600536809025252)
Supplement: Supplementary file 2 [file e-65-o1786-Isup2.hkl]

# 
# h,k,l, Fc-squared, Fo-squared, sigma(Fo-squared) and status flag 
# 
data_I
_shelx_title ' MGM in C2/c' 
_shelx_refln_list_code          4 
_shelx_F_calc_maximum      247.64 
_exptl_crystal_F_000      1040.00 
_reflns_d_resolution_high  0.7602 
 
loop_ 
 _symmetry_equiv_pos_as_xyz 
 'x, y, z' 
 '-x, y, -z+1/2' 
 'x+1/2, y+1/2, z' 
 '-x+1/2, y+1/2, -z+1/2' 
 '-x, -y, -z' 
 'x, -y, z-1/2' 
 '-x+1/2, -y+1/2, -z' 
 'x+1/2, -y+1/2, z-1/2' 
 
_cell_length_a    20.9392 
_cell_length_b     4.7880 
_cell_length_c    22.2827 
_cell_angle_alpha  90.000 
_cell_angle_beta  114.970 
_cell_angle_gamma  90.000 
 
_shelx_F_squared_multiplier     1.000 
 
loop_ 
 _refln_index_h 
 _refln_index_k 
 _refln_index_l 
 _refln_F_squared_calc 
 _refln_F_squared_meas 
 _refln_F_squared_sigma 
 _refln_observed_status 
   4   0   0    40651.58    32136.82   1377.91 o 
   6   0   0     7629.89     6867.89    126.20 o 
   8   0   0      111.94       57.70      5.46 o 
  10   0   0      211.26      229.50     16.77 o 
  12   0   0     1659.95     1652.26     43.83 o 
  14   0   0     4301.47     3723.63     88.39 o 
  16   0   0     1093.13     1028.04     76.84 o 
  18   0   0     3210.86     3160.43     99.50 o 
  20   0   0       96.55      104.85     17.29 o 
  22   0   0      644.00      589.62     51.14 o 
  24   0   0      131.62       79.27     26.49 o 
   1   1   0     7025.58     7158.27     76.91 o 
   3   1   0    17488.66    17395.45    196.42 o 
   5   1   0       24.96        9.34      1.84 o 
   7   1   0     2134.77     2436.66     34.24 o 
   9   1   0     9347.50     9602.93    144.91 o 
  11   1   0     1417.26     1389.36     26.50 o 
  13   1   0     1977.50     1845.36     34.52 o 
  15   1   0     1271.16     1245.42     29.15 o 
  17   1   0      158.79      165.40     12.35 o 
  19   1   0      223.78      198.86     26.00 o 
  21   1   0      438.14      436.81     25.14 o 
  23   1   0      500.51      553.03     36.15 o 
   0   2   0     7225.80     6888.00    110.06 o 
   2   2   0     7424.30     7537.64     85.58 o 
   4   2   0      954.72      792.53     11.83 o 
   6   2   0      674.70      679.09     11.76 o 
   8   2   0        0.87       -1.10      2.51 o 
  10   2   0       76.14       69.58      5.24 o 
  12   2   0     1122.37     1196.89     26.76 o 
  14   2   0     2000.18     1995.55     45.90 o 
  16   2   0      113.00       72.72     11.54 o 
  18   2   0      845.09      924.89     34.58 o 
  20   2   0      207.22      205.41     23.33 o 
  22   2   0      559.13      547.99     29.37 o 
   1   3   0      481.89      663.93     10.33 o 
   3   3   0     1110.14     1107.05     17.33 o 
   5   3   0       19.01       26.67      2.91 o 
   7   3   0     2001.09     2079.14     30.78 o 
   9   3   0     4674.92     4706.73     85.50 o 
  11   3   0       25.66       17.26      4.88 o 
  13   3   0     2383.68     2272.60     71.08 o 
  15   3   0      210.99      249.94     17.09 o 
  17   3   0        7.48       16.15      9.82 o 
  19   3   0      227.14      239.24     26.97 o 
  21   3   0       17.84       16.15     14.82 o 
   0   4   0     2816.57     2765.95     55.15 o 
   2   4   0      744.30      783.56     18.13 o 
   4   4   0        1.02       -2.14      3.86 o 
   6   4   0       53.02       58.62      8.71 o 
   8   4   0      277.65      289.44     22.68 o 
  10   4   0      209.67      218.54     16.85 o 
  12   4   0      372.06      345.50     22.14 o 
  14   4   0       35.70       19.10     13.12 o 
  16   4   0       33.43       29.03     12.87 o 
  18   4   0        4.38        0.90     12.74 o 
   1   5   0       89.49      108.52      8.90 o 
   3   5   0      527.75      553.56     25.55 o 
   5   5   0      443.55      464.33     27.79 o 
   7   5   0      188.47      204.62     12.96 o 
   9   5   0       30.29       39.82      8.23 o 
  11   5   0       52.10       57.28     13.12 o 
  13   5   0      281.00      286.43     22.57 o 
  15   5   0      251.80      285.34     26.34 o 
   0   6   0     1514.06     1491.56     52.18 o 
   2   6   0      387.00      418.83     20.15 o 
   4   6   0      406.73      417.01     17.53 o 
   6   6   0       76.56       89.01     11.38 o 
 -25   1   1       25.38       14.33     15.02 o 
 -23   1   1       88.33      126.46     20.69 o 
 -21   1   1      927.28      877.22     50.93 o 
 -19   1   1      383.01      374.00     37.17 o 
 -17   1   1      632.02      628.72     24.09 o 
 -15   1   1     1677.59     1690.72     36.42 o 
 -13   1   1       11.45       -3.17      3.79 o 
 -11   1   1     1189.16      902.29     20.98 o 
  -9   1   1      653.69      628.75     13.02 o 
  -7   1   1       21.92       38.85      3.39 o 
  -5   1   1    25434.66    22574.56    385.94 o 
  -3   1   1     4545.52     4088.52     49.83 o 
  -1   1   1     6965.89     6549.45     77.03 o 
   1   1   1     1765.51     1642.60     19.66 o 
   3   1   1     7590.68     7084.83     77.10 o 
   5   1   1      149.83      152.01      4.77 o 
   7   1   1     2821.47     2915.61     59.49 o 
   9   1   1     3908.68     4161.39     65.81 o 
  11   1   1     1548.16     1670.66     33.22 o 
  13   1   1     1304.92     1357.81     27.25 o 
  15   1   1     3990.87     3972.17     73.31 o 
  17   1   1      442.43      383.43     21.09 o 
  19   1   1        1.72        8.66      9.22 o 
  21   1   1      854.68      759.92     33.14 o 
  23   1   1      226.31      227.08     30.07 o 
 -24   2   1        0.01        0.13     12.15 o 
 -22   2   1      656.39      669.21     46.87 o 
 -20   2   1      541.73      531.01     26.99 o 
 -18   2   1     1653.73     1715.55     51.84 o 
 -16   2   1     2264.86     2221.93     60.82 o 
 -14   2   1       36.23       50.08      6.75 o 
 -12   2   1     1500.23     1486.69     28.48 o 
 -10   2   1       17.26       12.32      3.14 o 
  -8   2   1      430.97      548.72     11.83 o 
  -6   2   1       34.98       45.33      3.24 o 
  -4   2   1      168.86      113.28      3.79 o 
  -2   2   1     2672.55     2624.33     31.03 o 
   0   2   1        0.96       -0.18      1.29 o 
   2   2   1     1163.52     1395.24     20.07 o 
   4   2   1     2518.11     2636.60     33.66 o 
   6   2   1       99.95      111.66      4.96 o 
   8   2   1      158.89      150.93      5.55 o 
  10   2   1      690.52      770.61     19.75 o 
  12   2   1     1052.09     1131.04     29.55 o 
  14   2   1      174.86      136.56     10.60 o 
  16   2   1      841.42      853.98     31.63 o 
  18   2   1      290.00      300.77     19.91 o 
  20   2   1      106.39      106.01     15.17 o 
  22   2   1     1479.04     1476.79     66.79 o 
 -21   3   1      245.29      230.08     24.58 o 
 -19   3   1       10.74        4.32     11.91 o 
 -17   3   1      466.13      436.99     23.12 o 
 -15   3   1      163.59      167.37     14.54 o 
 -13   3   1      426.49      435.93     20.66 o 
 -11   3   1      143.39      176.67     10.86 o 
  -9   3   1      547.71      530.97     11.86 o 
  -7   3   1     1179.99     1125.85     18.29 o 
  -5   3   1        1.78       14.08      2.55 o 
  -3   3   1     2336.88     2282.93     28.44 o 
  -1   3   1     3502.10     3606.59     42.74 o 
   1   3   1     1751.88     1630.02     22.22 o 
   3   3   1     3059.32     2895.98     40.06 o 
   5   3   1      338.63      326.11      8.31 o 
   7   3   1     1556.18     1508.99     27.49 o 
   9   3   1       44.00       52.97      4.50 o 
  11   3   1     1940.06     1792.24     36.67 o 
  13   3   1     1122.87     1176.37     38.29 o 
  15   3   1     1013.43      974.23     34.46 o 
  17   3   1      924.88      995.36     32.53 o 
  19   3   1      187.31      200.74     16.69 o 
  21   3   1      419.84      416.09     35.26 o 
 -18   4   1       27.83       16.85     13.43 o 
 -16   4   1      196.67      210.51     20.47 o 
 -14   4   1      310.98      262.65     21.02 o 
 -12   4   1     2779.64     2622.98     82.65 o 
 -10   4   1      670.63      654.36     38.62 o 
  -8   4   1     7639.01     7312.75    237.81 o 
  -6   4   1     1861.75     1765.80     38.59 o 
  -4   4   1     3102.32     3123.66     60.56 o 
  -2   4   1      342.23      326.03     10.21 o 
   0   4   1     2141.03     2077.19     34.15 o 
   2   4   1     5885.98     5798.76     80.62 o 
   4   4   1      479.99      496.64     12.63 o 
   6   4   1     3035.83     2918.00     70.54 o 
   8   4   1     2759.38     2625.16     65.84 o 
  10   4   1       26.14       27.14      8.71 o 
  12   4   1     1302.30     1173.79     78.28 o 
  14   4   1       14.36       20.05     14.24 o 
  16   4   1      295.86      319.44     24.54 o 
  18   4   1      158.86      124.75     23.85 o 
 -15   5   1       31.28       25.76     13.24 o 
 -13   5   1      833.34      821.11     40.02 o 
 -11   5   1      249.23      207.47     19.13 o 
  -9   5   1      478.15      415.32     19.16 o 
  -7   5   1     1233.58     1177.91     34.11 o 
  -5   5   1      236.21      233.03     12.95 o 
  -3   5   1      627.18      608.19     24.42 o 
  -1   5   1      932.87      956.94     25.20 o 
   1   5   1     1159.05     1108.95     27.75 o 
   3   5   1      857.04      857.88     25.15 o 
   5   5   1      839.62      788.08     22.07 o 
   7   5   1      430.73      399.51     17.43 o 
   9   5   1       46.79       44.30     24.67 o 
  11   5   1      612.77      624.74     35.30 o 
  13   5   1      486.45      450.15     27.21 o 
  -6   6   1       70.68       80.04     11.27 o 
  -4   6   1       21.66       20.89      9.32 o 
  -2   6   1      150.02      167.75     13.92 o 
   0   6   1      149.55      140.61     11.40 o 
   2   6   1      144.86      137.92     11.33 o 
   4   6   1      212.44      205.55     13.41 o 
   6   6   1       93.33       80.61     10.78 o 
 -24   0   2       11.51       10.46     18.30 o 
 -22   0   2      706.58      717.99     55.59 o 
 -20   0   2      121.35      103.23     16.85 o 
 -18   0   2     4316.91     4201.25    125.67 o 
 -16   0   2       79.51      148.45     21.56 o 
 -14   0   2     5036.32     5081.27    115.35 o 
 -12   0   2    21072.21    21613.38    450.41 o 
 -10   0   2       75.38      149.62      8.36 o 
  -8   0   2    10699.82    11853.11    248.33 o 
  -6   0   2    56577.39    40692.79   1138.14 o 
  -4   0   2        0.76       -2.18      2.18 o 
   2   0   2    13051.49    12094.65    218.56 o 
   4   0   2     6170.48     6754.47    124.86 o 
   6   0   2     7071.67     7490.34    263.28 o 
   8   0   2     5046.66     4650.47    136.81 o 
  10   0   2      384.43      373.74     19.46 o 
  12   0   2      469.84      466.83     19.05 o 
  14   0   2     6857.45     6616.82    148.06 o 
  16   0   2       15.39        7.99      7.86 o 
  18   0   2     1149.89     1106.04     46.41 o 
  20   0   2       98.30       90.12     23.92 o 
  22   0   2       94.56       91.57     25.57 o 
  24   0   2        5.54       18.55     22.08 o 
 -25   1   2      309.03      338.38     30.64 o 
 -23   1   2      441.36      448.80     26.37 o 
 -21   1   2        0.32       -1.18     12.11 o 
 -19   1   2     3503.08     3330.08     86.23 o 
 -17   1   2      554.68      509.65     19.91 o 
 -15   1   2     3554.62     3677.86     68.20 o 
 -13   1   2      125.33       81.05      6.46 o 
 -11   1   2      317.29      362.12      9.46 o 
  -9   1   2      132.08      182.51      6.49 o 
  -7   1   2     1411.62     1489.56     22.38 o 
  -5   1   2    12518.01    11852.20    135.69 o 
  -3   1   2    41692.41    35419.12    378.09 o 
  -1   1   2     8312.94     8948.42     92.14 o 
   1   1   2     3992.60     3947.04     50.49 o 
   3   1   2    14012.31    13613.01    140.34 o 
   5   1   2       36.55       31.16      2.58 o 
   7   1   2     7983.65     9029.90    148.46 o 
   9   1   2      223.82      128.22      6.58 o 
  11   1   2     2841.88     2946.70     50.04 o 
  13   1   2     1715.20     1679.91     44.25 o 
  15   1   2      420.25      410.00     15.32 o 
  17   1   2     2771.66     2792.06     73.98 o 
  19   1   2       25.08       15.12      9.79 o 
  21   1   2       17.84        1.53     12.07 o 
  23   1   2      349.19      416.26     32.49 o 
 -24   2   2        6.03       -1.25     11.57 o 
 -22   2   2       91.63       82.72     14.70 o 
 -20   2   2        0.29       -2.64      8.96 o 
 -18   2   2      192.23      171.99     15.40 o 
 -16   2   2     1301.75     1212.15     39.15 o 
 -14   2   2     4859.67     4872.96     78.50 o 
 -12   2   2     3901.92     3986.70     67.75 o 
 -10   2   2     4448.55     4265.26     67.56 o 
  -8   2   2     2492.98     2868.03     43.19 o 
  -6   2   2      127.14      198.18      6.41 o 
  -4   2   2      107.24      100.64      4.82 o 
  -2   2   2    17616.21    16288.11    249.51 o 
   0   2   2     6313.62     6288.83     75.76 o 
   2   2   2     3614.07     3611.31     47.70 o 
   4   2   2     1115.40      999.19     17.43 o 
   6   2   2     2540.12     3072.27     39.64 o 
   8   2   2       78.61       68.69      4.38 o 
  10   2   2      302.89      293.04      9.65 o 
  12   2   2       66.41       49.33      6.26 o 
  14   2   2     5474.85     5045.35    118.80 o 
  16   2   2        7.41       26.14      9.80 o 
  18   2   2     1840.94     1762.04     53.91 o 
  20   2   2      340.33      367.61     23.93 o 
  22   2   2      370.06      417.87     27.20 o 
 -21   3   2       85.88       92.50     18.48 o 
 -19   3   2      874.74      843.84     40.93 o 
 -17   3   2        2.84       17.81     14.08 o 
 -15   3   2     1562.67     1524.47     45.68 o 
 -13   3   2     1426.18     1416.04     41.81 o 
 -11   3   2        5.41        4.67      4.53 o 
  -9   3   2     3096.28     3013.98     56.80 o 
  -7   3   2      212.70      226.23      6.96 o 
  -5   3   2     1121.16     1156.58     25.12 o 
  -3   3   2      334.11      322.50      6.45 o 
  -1   3   2     1794.24     1931.94     24.33 o 
   1   3   2      598.13      603.59     11.98 o 
   3   3   2     9057.23     9467.50    129.59 o 
   5   3   2     2603.45     2736.89     38.69 o 
   7   3   2       64.34       59.97      5.66 o 
   9   3   2      632.11      757.39     17.35 o 
  11   3   2     1044.55     1050.25     24.48 o 
  13   3   2      124.86      140.55     11.71 o 
  15   3   2      302.47      260.61     16.02 o 
  17   3   2     2500.08     2321.40     57.90 o 
  19   3   2      395.01      382.30     21.40 o 
  21   3   2       14.97       18.46     16.44 o 
 -18   4   2      240.63      269.38     24.41 o 
 -16   4   2       15.05       20.13     12.23 o 
 -14   4   2      758.77      778.52     35.84 o 
 -12   4   2     1304.23     1329.67     49.19 o 
 -10   4   2      314.04      285.20     27.24 o 
  -8   4   2        3.29        8.02      4.87 o 
  -6   4   2      195.66      213.69     10.75 o 
  -4   4   2      118.72      133.19      8.50 o 
  -2   4   2      877.59      917.17     17.40 o 
   0   4   2      476.01      490.42     12.32 o 
   2   4   2      814.15      858.21     17.63 o 
   4   4   2        0.17       -1.95      4.52 o 
   6   4   2     1572.13     1533.50     42.11 o 
   8   4   2       70.26       89.79      9.91 o 
  10   4   2      208.07      224.40     19.69 o 
  12   4   2      184.32      146.96     15.82 o 
  14   4   2      285.61      264.79     34.48 o 
  16   4   2        4.14      -10.76     10.76 o 
  18   4   2       25.84       26.16     15.00 o 
 -15   5   2      145.47      125.69     18.28 o 
 -13   5   2     1133.30     1071.51     35.11 o 
 -11   5   2      309.36      315.00     17.56 o 
  -9   5   2     2575.22     2452.77     63.12 o 
  -7   5   2       37.53       35.78      8.29 o 
  -5   5   2      927.07      859.16     28.47 o 
  -3   5   2      945.23      914.70     24.54 o 
  -1   5   2     1225.26     1169.32     28.88 o 
   1   5   2      384.63      405.77     15.01 o 
   3   5   2      318.06      326.13     15.36 o 
   5   5   2       41.61       51.53      7.20 o 
   7   5   2     2743.58     2711.86     63.91 o 
   9   5   2      313.59      316.71     27.92 o 
  11   5   2      859.74      774.48     34.21 o 
  13   5   2       33.61       39.21     20.34 o 
  -8   6   2      138.98      130.27     16.99 o 
  -6   6   2       32.64       44.69     10.23 o 
  -4   6   2      682.88      669.02     26.17 o 
  -2   6   2      151.46      152.55     13.25 o 
   0   6   2      164.48      154.71     11.66 o 
   2   6   2       83.87       79.05      9.54 o 
   4   6   2      233.91      249.22     13.34 o 
   6   6   2      352.26      393.61     27.82 o 
 -25   1   3        2.56        9.64     14.04 o 
 -23   1   3      569.01      526.84     28.28 o 
 -21   1   3      320.68      281.54     24.11 o 
 -19   1   3       52.61       73.31     10.41 o 
 -17   1   3     2698.33     2825.80     55.98 o 
 -15   1   3       21.71        9.42      5.38 o 
 -13   1   3     2921.81     3096.52     52.52 o 
 -11   1   3     2403.19     2593.41     37.87 o 
  -9   1   3     4839.02     5586.91     70.12 o 
  -7   1   3     3009.32     3532.93     45.19 o 
  -5   1   3    29201.04    24232.39    486.60 o 
  -3   1   3       27.57       40.02      2.18 o 
  -1   1   3       20.09       23.80      2.41 o 
   1   1   3     1288.88     1091.52     15.02 o 
   3   1   3      629.08      842.77     10.41 o 
   5   1   3      127.97      154.69      6.25 o 
   7   1   3     5629.52     5984.23    119.43 o 
   9   1   3     4979.51     4670.50     73.59 o 
  11   1   3      192.10      175.81      8.01 o 
  13   1   3      861.61      827.51     19.70 o 
  15   1   3     2198.28     2133.54     49.92 o 
  17   1   3      429.02      429.76     35.91 o 
  19   1   3      526.62      495.27     25.43 o 
  21   1   3       21.35       26.32     14.32 o 
  23   1   3        6.65        0.90     14.13 o 
 -24   2   3      256.29      255.38     22.75 o 
 -22   2   3      869.67      896.34     37.14 o 
 -20   2   3      256.50      247.61     18.76 o 
 -18   2   3      671.06      672.25     45.29 o 
 -16   2   3     1699.55     1713.65     42.49 o 
 -14   2   3        1.81        4.21      4.46 o 
 -12   2   3      383.86      367.42     10.79 o 
 -10   2   3      313.16      311.08      9.17 o 
  -8   2   3     8953.81     9482.40    131.67 o 
  -6   2   3      121.22       98.48      4.73 o 
  -4   2   3     5332.49     5437.17     82.83 o 
  -2   2   3     5884.00     5961.36     64.93 o 
   0   2   3      784.31      878.83     12.86 o 
   2   2   3     1076.31      975.10     15.86 o 
   4   2   3      503.63      720.95     13.10 o 
   6   2   3        2.30        0.45      2.09 o 
   8   2   3      203.98      182.09      6.28 o 
  10   2   3     2784.24     2756.76     43.03 o 
  12   2   3       97.21      100.30      7.83 o 
  14   2   3     2039.02     1887.32     53.27 o 
  16   2   3     2492.25     2298.29     63.67 o 
  18   2   3      780.16      787.98     28.67 o 
  20   2   3      586.17      602.45     26.93 o 
  22   2   3        5.16       -5.32     14.53 o 
 -21   3   3      241.01      233.64     24.00 o 
 -19   3   3       74.48       74.22     16.53 o 
 -17   3   3      464.22      454.03     23.07 o 
 -15   3   3       34.94       31.26      9.49 o 
 -13   3   3     1668.26     1598.86     45.67 o 
 -11   3   3       40.83       37.90      5.17 o 
  -9   3   3     1190.27     1133.09     19.51 o 
  -7   3   3      624.92      708.30     13.50 o 
  -5   3   3       60.24       93.25      4.02 o 
  -3   3   3      402.80      335.42      6.90 o 
  -1   3   3      389.61      472.91     11.19 o 
   1   3   3      948.05      895.76     14.94 o 
   3   3   3     1682.75     1806.20     26.58 o 
   5   3   3     1924.57     1867.42     30.60 o 
   7   3   3     3978.76     3845.72     61.63 o 
   9   3   3       11.64       17.53      5.01 o 
  11   3   3     1679.74     1550.61     28.59 o 
  13   3   3      644.06      532.17     16.83 o 
  15   3   3      206.30      200.91     11.54 o 
  17   3   3      367.96      343.08     16.00 o 
  19   3   3      196.13      195.48     14.33 o 
 -20   4   3      170.70      163.94     22.43 o 
 -18   4   3      443.20      459.45     40.46 o 
 -16   4   3      353.95      380.10     25.92 o 
 -14   4   3      309.63      305.80     29.35 o 
 -12   4   3     1511.74     1505.30     53.56 o 
 -10   4   3        0.08       -4.23     13.61 o 
  -8   4   3      186.61      182.35      9.64 o 
  -6   4   3     1027.08     1037.96     25.19 o 
  -4   4   3     4700.42     4504.81     75.47 o 
  -2   4   3     1817.56     1940.02     30.78 o 
   0   4   3     7416.93     7169.99    106.40 o 
   2   4   3     5340.13     5200.23     78.63 o 
   4   4   3      128.00      138.97      7.54 o 
   6   4   3     3627.96     3566.07     86.82 o 
   8   4   3      157.31      153.96     16.14 o 
  10   4   3      448.73      462.64     22.31 o 
  12   4   3      472.08      415.19     51.91 o 
  14   4   3      203.36      244.02     20.54 o 
  16   4   3       76.79       86.19     27.02 o 
 -15   5   3       47.33       45.45     11.47 o 
 -13   5   3     1320.37     1329.72     54.46 o 
 -11   5   3       92.07      103.87     11.65 o 
  -9   5   3      517.88      521.26     21.78 o 
  -7   5   3      460.20      456.17     19.58 o 
  -5   5   3       15.32       14.41      8.28 o 
  -3   5   3     1214.32     1185.27     29.32 o 
  -1   5   3       12.86       15.80      6.08 o 
   1   5   3     1187.76     1135.89     27.73 o 
   3   5   3      532.00      555.86     24.08 o 
   5   5   3     1800.25     1763.54     38.72 o 
   7   5   3     1771.37     1671.33     55.30 o 
   9   5   3       91.78       97.99     12.65 o 
  11   5   3      566.92      620.04     29.96 o 
  13   5   3       30.15       28.64     12.56 o 
  -8   6   3      226.46      258.05     17.13 o 
  -6   6   3       74.93       58.26     11.21 o 
  -4   6   3      217.92      207.81     15.38 o 
  -2   6   3      110.02      130.50     12.59 o 
   0   6   3        0.28       -6.77      6.77 o 
   2   6   3       11.00       14.84      7.20 o 
   4   6   3        9.23        4.58     13.31 o 
 -26   0   4     1641.94     1546.39     95.69 o 
 -24   0   4     1687.35     1725.80     98.98 o 
 -22   0   4       38.41       78.43     16.85 o 
 -20   0   4     1420.18     1433.67     55.93 o 
 -18   0   4     1817.08     1767.69     62.38 o 
 -16   0   4       44.11       67.92     12.22 o 
 -14   0   4     6401.56     6795.99    150.52 o 
 -12   0   4     6097.01     6141.90    135.15 o 
 -10   0   4     8672.95     8103.12    149.08 o 
  -8   0   4    22060.19    21720.85    349.94 o 
  -6   0   4     6672.02     5863.75     88.27 o 
  -4   0   4     1529.30     1384.33     22.46 o 
  -2   0   4    36339.18    30528.79    404.01 o 
   0   0   4     1932.26     2212.05     31.23 o 
   2   0   4    35367.64    28469.35    469.43 o 
   4   0   4    18506.20    17470.77    339.16 o 
   6   0   4      888.25      879.61     25.16 o 
   8   0   4     6488.03     6492.77    142.49 o 
  10   0   4     1683.17     1587.34     51.65 o 
  12   0   4      254.60      228.54     16.69 o 
  14   0   4     2150.68     2079.81    121.42 o 
  16   0   4      257.40      221.37     19.68 o 
  18   0   4      830.13      845.30     57.00 o 
  20   0   4       84.80       63.34     22.42 o 
  22   0   4        0.13        6.78     18.45 o 
 -25   1   4     1324.54     1357.29     61.25 o 
 -23   1   4      125.95      152.07     27.14 o 
 -21   1   4        2.36       -0.60      9.39 o 
 -19   1   4      829.57      759.18     32.79 o 
 -17   1   4        6.52       -1.72      5.53 o 
 -15   1   4       81.63       64.25      7.26 o 
 -13   1   4      278.66      300.73     10.80 o 
 -11   1   4     2076.48     2210.29     33.13 o 
  -9   1   4     5912.85     6556.73     81.51 o 
  -7   1   4     5796.04     6684.97     82.36 o 
  -5   1   4    48318.40    40909.62    519.35 o 
  -3   1   4     3368.59     4176.26     45.72 o 
  -1   1   4    49508.17    44253.79    538.30 o 
   1   1   4    14234.02    13051.69    139.39 o 
   3   1   4     9925.29     9317.64     99.09 o 
   5   1   4     1260.63     1513.31     22.27 o 
   7   1   4      281.60      329.52      9.68 o 
   9   1   4     2543.72     2420.53     41.08 o 
  11   1   4      339.18      448.56     12.94 o 
  13   1   4     8184.61     8005.62    136.59 o 
  15   1   4     1362.03     1331.91     41.75 o 
  17   1   4     7387.38     6995.09    162.69 o 
  19   1   4       34.68       25.31      9.58 o 
  21   1   4      188.71      218.65     17.49 o 
 -24   2   4       11.89        9.63     12.06 o 
 -22   2   4     1048.13     1099.02     41.46 o 
 -20   2   4      239.97      226.01     35.82 o 
 -18   2   4        7.12       14.67      9.40 o 
 -16   2   4     1979.24     1921.29     40.88 o 
 -14   2   4     6879.47     6709.41     97.56 o 
 -12   2   4     2070.52     2142.55     36.08 o 
 -10   2   4      351.59      501.46     16.43 o 
  -8   2   4     2954.65     3018.99     42.52 o 
  -6   2   4     4170.50     4598.32     61.63 o 
  -4   2   4        8.37       -0.15      2.48 o 
  -2   2   4      782.88     1034.38     16.09 o 
   0   2   4      305.66      314.48      6.70 o 
   2   2   4      634.72      850.07     19.04 o 
   4   2   4     9670.76     9669.21    133.45 o 
   6   2   4      301.41      318.64      7.27 o 
   8   2   4     3747.54     4115.46     59.60 o 
  10   2   4      744.40      805.78     16.43 o 
  12   2   4      989.54     1030.25     25.16 o 
  14   2   4        0.07       -2.24      6.86 o 
  16   2   4      101.28      161.73     14.68 o 
  18   2   4      331.80      345.37     16.88 o 
  20   2   4      978.33     1032.63     34.16 o 
 -23   3   4        0.70       -4.98     13.23 o 
 -21   3   4       59.86       77.01     17.29 o 
 -19   3   4      310.92      293.07     24.43 o 
 -17   3   4      509.85      489.17     29.42 o 
 -15   3   4     2822.80     2722.06     70.79 o 
 -13   3   4     2908.31     2927.17     62.77 o 
 -11   3   4     2187.83     2126.15     41.62 o 
  -9   3   4      434.15      527.01     12.92 o 
  -7   3   4     3656.78     3673.88     56.88 o 
  -5   3   4     4142.81     4324.03     57.95 o 
  -3   3   4       50.64       37.15      2.94 o 
  -1   3   4      524.10      602.46     13.08 o 
   1   3   4       39.11       23.29      2.75 o 
   3   3   4     1371.93     1329.77     20.49 o 
   5   3   4     1599.13     1494.18     24.48 o 
   7   3   4      201.38      210.18     10.66 o 
   9   3   4      143.65      148.21      8.60 o 
  11   3   4      430.75      311.66     17.48 o 
  13   3   4      201.12      177.56      9.83 o 
  15   3   4       77.06       75.27      8.53 o 
  17   3   4     1296.54     1334.18     33.46 o 
  19   3   4       58.65       87.00     10.91 o 
 -20   4   4      154.77      164.00     21.94 o 
 -18   4   4       18.78       45.10     14.36 o 
 -16   4   4       45.57       82.87     15.91 o 
 -14   4   4      573.81      591.89     37.02 o 
 -12   4   4      246.10      221.83     36.56 o 
 -10   4   4      519.94      487.98     19.85 o 
  -8   4   4      492.88      509.24     19.51 o 
  -6   4   4      489.98      499.95     16.08 o 
  -4   4   4        5.65        1.34      4.44 o 
  -2   4   4        1.18       -0.31      5.43 o 
   0   4   4        0.86        0.96      3.53 o 
   2   4   4        1.59        7.65      5.48 o 
   4   4   4     1030.32     1104.59     27.68 o 
   6   4   4        0.08        0.53      4.73 o 
   8   4   4      267.18      238.56     14.03 o 
  10   4   4       77.37       97.02     13.85 o 
  12   4   4       25.83       11.14      9.98 o 
  14   4   4      147.00      124.21     16.56 o 
  16   4   4        0.29        7.31     24.65 o 
 -15   5   4      571.37      561.46     25.24 o 
 -13   5   4        3.87       -4.25      8.10 o 
 -11   5   4      135.84      140.17     13.03 o 
  -9   5   4     2014.45     1964.64     51.84 o 
  -7   5   4      747.36      734.16     25.94 o 
  -5   5   4      161.19      141.61     15.11 o 
  -3   5   4       21.47       24.15      6.79 o 
  -1   5   4      158.77      160.35     10.71 o 
   1   5   4      147.97      152.83      9.21 o 
   3   5   4      211.83      224.84     10.53 o 
   5   5   4      327.12      335.57     13.95 o 
   7   5   4      629.27      604.68     25.97 o 
   9   5   4       34.56       24.21     15.91 o 
  11   5   4      233.95      262.79     19.33 o 
  13   5   4        4.03       27.65     12.38 o 
  -8   6   4       46.95       29.64     10.36 o 
  -6   6   4      554.31      518.26     23.50 o 
  -4   6   4       69.41       30.96     10.22 o 
  -2   6   4        7.47       13.99      7.77 o 
   0   6   4       50.33       76.94     11.32 o 
   2   6   4        2.07       -1.07      6.50 o 
   4   6   4       61.62       59.22     12.49 o 
 -25   1   5        1.48       11.01     13.19 o 
 -23   1   5      656.30      599.06     53.02 o 
 -21   1   5       75.68       89.69     13.62 o 
 -19   1   5      528.53      511.64     20.69 o 
 -17   1   5      441.93      405.25     17.99 o 
 -15   1   5      170.74      147.40      8.68 o 
 -13   1   5     1979.87     2127.84     38.17 o 
 -11   1   5     1012.28      969.16     18.79 o 
  -9   1   5     2519.20     2422.86     33.05 o 
  -7   1   5     1819.38     2220.40     29.82 o 
  -5   1   5     1381.16     1256.90     14.53 o 
  -3   1   5    26127.79    23443.75    362.64 o 
  -1   1   5     1358.23     1612.89     17.10 o 
   1   1   5     5201.04     5540.74     56.67 o 
   3   1   5     3532.23     3659.06     41.58 o 
   5   1   5      877.18     1056.16     18.37 o 
   7   1   5     7334.31     7498.96    104.87 o 
   9   1   5      788.79      807.63     15.34 o 
  11   1   5        2.45        0.41      3.50 o 
  13   1   5      258.94      276.18     14.20 o 
  15   1   5       31.93       23.10      6.88 o 
  17   1   5      112.79      133.05     11.57 o 
  19   1   5       73.98      103.46     12.98 o 
  21   1   5      422.10      454.51     28.24 o 
 -24   2   5      369.20      377.49     25.27 o 
 -22   2   5      563.89      555.32     30.78 o 
 -20   2   5       42.24       67.54     18.14 o 
 -18   2   5        0.14       -0.88      7.79 o 
 -16   2   5       15.78       24.59      6.74 o 
 -14   2   5      634.32      719.72     17.00 o 
 -12   2   5       18.69        2.46      3.89 o 
 -10   2   5      673.56      776.35     15.13 o 
  -8   2   5      291.12      281.12      7.90 o 
  -6   2   5    16151.40    16720.84    210.75 o 
  -4   2   5      990.50     1118.03     16.41 o 
  -2   2   5    12721.53    13411.27    159.31 o 
   0   2   5      413.97      479.01     11.83 o 
   2   2   5     1501.66     1617.27     33.89 o 
   4   2   5       28.94       44.85      3.71 o 
   6   2   5      170.62      209.55     10.00 o 
   8   2   5       39.13       10.48      2.89 o 
  10   2   5     1737.95     1579.00     25.21 o 
  12   2   5      743.30      691.69     17.61 o 
  14   2   5     1824.60     1869.39     40.75 o 
  16   2   5     1087.09     1057.82     28.77 o 
  18   2   5        5.05        6.57      8.97 o 
  20   2   5      883.34      894.18     28.97 o 
 -23   3   5      405.33      443.98     57.04 o 
 -21   3   5      293.47      331.56     27.66 o 
 -19   3   5      249.38      295.61     24.39 o 
 -17   3   5     1406.09     1385.62     43.96 o 
 -15   3   5        0.26       13.21      8.95 o 
 -13   3   5     3112.18     3034.77     64.68 o 
 -11   3   5      327.72      324.34     12.55 o 
  -9   3   5     2393.10     2305.92     37.19 o 
  -7   3   5      188.96      231.62      8.92 o 
  -5   3   5     3241.55     3183.81     43.97 o 
  -3   3   5      813.30      863.51     18.56 o 
  -1   3   5     2465.29     2430.21     32.46 o 
   1   3   5     4250.55     4143.77     60.16 o 
   3   3   5      192.88      215.06     11.31 o 
   5   3   5     2451.90     2321.80     40.29 o 
   7   3   5     2113.05     2016.74     39.62 o 
   9   3   5      419.34      367.80     17.29 o 
  11   3   5      999.28      999.81     29.36 o 
  13   3   5      381.62      388.28     13.94 o 
  15   3   5      611.55      624.80     20.98 o 
  17   3   5       23.11       28.13      8.23 o 
  19   3   5      458.46      455.91     19.42 o 
 -20   4   5       24.40       17.72     14.88 o 
 -18   4   5     2141.83     2175.34     77.16 o 
 -16   4   5      208.02      224.04     20.55 o 
 -14   4   5     1866.17     1686.55     60.12 o 
 -12   4   5      449.27      471.49     23.10 o 
 -10   4   5     1538.27     1420.70     39.29 o 
  -8   4   5     1085.40     1042.81     30.98 o 
  -6   4   5     2767.49     2515.45     59.81 o 
  -4   4   5     1587.33     1460.77     31.02 o 
  -2   4   5       52.19       57.01      4.92 o 
   0   4   5     4060.44     4138.42     63.71 o 
   2   4   5      475.61      473.73     16.75 o 
   4   4   5     2315.71     2264.87     54.99 o 
   6   4   5     2029.29     1948.24     42.35 o 
   8   4   5        5.20       16.05      6.66 o 
  10   4   5     1584.29     1462.63     46.89 o 
  12   4   5      438.09      518.66     52.39 o 
  14   4   5      100.59       78.66     14.73 o 
  16   4   5      393.58      450.35     29.42 o 
 -15   5   5       56.43       41.31     14.38 o 
 -13   5   5      507.78      469.50     22.41 o 
 -11   5   5      145.63      175.22     17.79 o 
  -9   5   5     1106.82     1052.99     33.34 o 
  -7   5   5        4.65        9.90      7.45 o 
  -5   5   5     1051.37      953.40     36.54 o 
  -3   5   5       39.20       36.42      7.06 o 
  -1   5   5      551.92      523.71     16.92 o 
   1   5   5     1721.02     1706.84     43.69 o 
   3   5   5      110.50      116.51      7.38 o 
   5   5   5      734.01      781.09     56.41 o 
   7   5   5     1231.95     1190.01     40.60 o 
   9   5   5      358.79      362.16     19.33 o 
  11   5   5      357.91      395.91     34.82 o 
  -8   6   5      250.10      271.11     24.99 o 
  -6   6   5      501.19      526.91     23.93 o 
  -4   6   5      276.12      259.89     17.05 o 
  -2   6   5      582.84      607.03     24.48 o 
   0   6   5      202.66      195.85     14.85 o 
   2   6   5      185.25      167.42     13.93 o 
   4   6   5      151.45      141.38     15.11 o 
 -26   0   6     1172.82     1201.80     81.64 o 
 -24   0   6     2326.40     2204.87    115.98 o 
 -22   0   6       52.18       26.29     13.73 o 
 -20   0   6      915.41      872.59     55.20 o 
 -18   0   6     1127.52     1080.75     66.22 o 
 -16   0   6      759.55      683.18     31.28 o 
 -14   0   6      435.98      661.86     23.96 o 
 -12   0   6     2837.88     3214.19     81.18 o 
 -10   0   6       32.56       66.13      6.49 o 
  -8   0   6    17143.23    16337.57    240.43 o 
  -6   0   6     8515.28     7794.37    140.12 o 
  -4   0   6     7518.42     8060.02    108.00 o 
  -2   0   6    61325.71    45757.39    738.55 o 
   0   0   6      612.64      660.97     11.74 o 
   2   0   6    11670.64    12014.64    173.80 o 
   4   0   6     1982.50     2191.76     44.47 o 
   6   0   6     3452.88     3436.52     67.75 o 
   8   0   6       19.75        0.81      4.63 o 
  10   0   6      701.22      691.27     23.97 o 
  12   0   6     7263.20     6869.16    153.04 o 
  14   0   6      528.76      590.74     26.20 o 
  16   0   6      144.35      173.25     25.35 o 
  18   0   6      455.55      405.33     28.92 o 
  20   0   6        2.39       -1.37     12.26 o 
  22   0   6      376.57      372.38     44.50 o 
 -25   1   6      316.27      340.19     46.24 o 
 -23   1   6       16.39       25.14     12.98 o 
 -21   1   6       21.72       16.33     13.54 o 
 -19   1   6     2107.42     2014.58     49.65 o 
 -17   1   6     1346.37     1459.30     30.76 o 
 -15   1   6     3343.16     3133.81     59.47 o 
 -13   1   6     1479.65     1606.48     30.62 o 
 -11   1   6     6374.10     6279.92     90.22 o 
  -9   1   6     4290.72     4729.40     60.27 o 
  -7   1   6     1539.67     2032.61     27.79 o 
  -5   1   6     5070.15     4594.34     50.71 o 
  -3   1   6     1349.77     1737.40     18.11 o 
  -1   1   6     6694.83     7401.88     71.13 o 
   1   1   6     2961.79     3512.88     35.01 o 
   3   1   6    20066.04    19495.01    263.80 o 
   5   1   6     9495.85    10497.99    133.97 o 
   7   1   6     2611.24     2620.06     43.92 o 
   9   1   6     3217.76     3393.88     48.18 o 
  11   1   6       94.08       98.89      8.25 o 
  13   1   6     1249.49     1194.74     26.25 o 
  15   1   6      757.51      702.19     21.99 o 
  17   1   6      350.54      345.28     16.51 o 
  19   1   6      184.85      141.63     14.41 o 
  21   1   6      798.80      746.33     42.60 o 
 -24   2   6        5.70       -0.18     11.30 o 
 -22   2   6       67.16       77.07     13.93 o 
 -20   2   6      635.99      611.01     32.33 o 
 -18   2   6      138.59      121.49     12.34 o 
 -16   2   6       23.75       23.94      6.68 o 
 -14   2   6     3420.53     3443.03     64.17 o 
 -12   2   6      159.84      146.24      7.31 o 
 -10   2   6     9219.73     9067.88    119.34 o 
  -8   2   6     3410.97     3692.33     51.26 o 
  -6   2   6     5522.28     5887.68     72.57 o 
  -4   2   6     6105.67     7115.31     82.13 o 
  -2   2   6    20496.98    19169.50    263.76 o 
   0   2   6     1601.93     1597.89     28.48 o 
   2   2   6     1079.98     1194.30     20.64 o 
   4   2   6      715.24      654.47     15.35 o 
   6   2   6       20.64       33.02      3.32 o 
   8   2   6      142.70      144.26      5.38 o 
  10   2   6     1270.20     1293.23     21.70 o 
  12   2   6     3510.89     3344.58     63.40 o 
  14   2   6      221.46      261.53     13.23 o 
  16   2   6     2163.05     2114.36     46.58 o 
  18   2   6      551.76      535.77     21.07 o 
  20   2   6      598.83      612.64     26.66 o 
 -23   3   6      173.43      197.77     24.58 o 
 -21   3   6       42.83       49.45     15.12 o 
 -19   3   6      268.98      279.38     23.85 o 
 -17   3   6     1512.32     1381.62     67.72 o 
 -15   3   6     3013.00     2797.97     72.08 o 
 -13   3   6     1292.02     1334.29     34.33 o 
 -11   3   6    13891.60    13148.07    197.17 o 
  -9   3   6       44.25       41.65      5.87 o 
  -7   3   6     1379.32     1399.61     21.26 o 
  -5   3   6       34.36       67.30      4.22 o 
  -3   3   6       11.17        4.65      2.69 o 
  -1   3   6     3255.73     3507.93     45.32 o 
   1   3   6     3224.32     3585.06     64.32 o 
   3   3   6     2388.40     2403.12     53.39 o 
   5   3   6     1410.32     1438.16     32.74 o 
   7   3   6      481.02      456.74     13.86 o 
   9   3   6      265.63      301.20     14.45 o 
  11   3   6      474.44      418.36     19.39 o 
  13   3   6      244.76      239.34     10.57 o 
  15   3   6       35.40       30.94      7.07 o 
  17   3   6      261.59      262.04     14.22 o 
 -20   4   6        4.23      -12.11     12.11 o 
 -18   4   6       82.92       80.59     16.97 o 
 -16   4   6       77.59       98.07     28.55 o 
 -14   4   6        5.82        8.14      8.08 o 
 -12   4   6        0.14       -2.72      6.80 o 
 -10   4   6        0.96        5.38      7.01 o 
  -8   4   6     1083.99      993.12     30.18 o 
  -6   4   6      512.16      507.47     19.34 o 
  -4   4   6      156.18      154.68      8.06 o 
  -2   4   6      589.52      629.29     14.20 o 
   0   4   6       34.88       40.30      5.02 o 
   2   4   6       15.14       12.01      7.22 o 
   4   4   6      172.23      185.71     14.93 o 
   6   4   6      209.90      212.06     11.37 o 
   8   4   6     1150.55     1055.19     33.09 o 
  10   4   6      610.19      600.40     31.60 o 
  12   4   6       75.47       95.67     12.66 o 
  14   4   6       93.14       91.11     15.49 o 
  16   4   6        3.96       21.80     14.19 o 
 -15   5   6      275.99      302.82     19.44 o 
 -13   5   6       53.23       53.71     10.75 o 
 -11   5   6      216.68      206.76     15.17 o 
  -9   5   6      397.78      410.67     20.10 o 
  -7   5   6      928.31      935.01     30.74 o 
  -5   5   6       70.72       58.12     12.28 o 
  -3   5   6      713.07      675.23     20.02 o 
  -1   5   6       68.25       69.95      7.25 o 
   1   5   6        8.12        5.91      5.63 o 
   3   5   6      320.12      290.55     13.90 o 
   5   5   6      934.20      918.37     62.08 o 
   7   5   6       10.87       12.11     18.74 o 
   9   5   6       47.02       53.65     24.26 o 
  11   5   6        0.39        0.29     19.42 o 
  -6   6   6      819.83      803.94     30.27 o 
  -4   6   6        1.05       -8.24      8.24 o 
  -2   6   6      213.56      200.06     12.61 o 
   0   6   6      112.63      110.29     12.56 o 
   2   6   6      160.89      142.34     13.09 o 
 -25   1   7       71.28       84.34     16.46 o 
 -23   1   7      222.81      244.19     26.62 o 
 -21   1   7      372.88      381.08     19.33 o 
 -19   1   7      492.75      522.51     27.49 o 
 -17   1   7       17.17        0.94      4.91 o 
 -15   1   7     4078.99     4182.16     69.42 o 
 -13   1   7        7.01        3.85      4.22 o 
 -11   1   7     3225.10     3340.78     54.92 o 
  -9   1   7    20425.68    20330.24    230.67 o 
  -7   1   7      207.83      239.36      5.98 o 
  -5   1   7      800.42      646.42      8.75 o 
  -3   1   7      908.64      842.27     10.02 o 
  -1   1   7     2970.14     3402.78     33.77 o 
   1   1   7     3922.53     4364.06     46.64 o 
   3   1   7      187.61      164.70      4.99 o 
   5   1   7      263.33      231.35      6.97 o 
   7   1   7      228.82      275.67      9.59 o 
   9   1   7     1798.94     1840.15     29.05 o 
  11   1   7       76.39       89.18      6.55 o 
  13   1   7      300.66      274.57     13.40 o 
  15   1   7      204.86      200.44     12.80 o 
  17   1   7      720.21      735.04     26.25 o 
  19   1   7       29.43       17.82     10.03 o 
  21   1   7      237.60      253.83     37.87 o 
 -24   2   7      108.42      133.02     17.77 o 
 -22   2   7      274.87      277.60     21.65 o 
 -20   2   7       32.43       31.37     10.62 o 
 -18   2   7     2606.92     2615.29     60.27 o 
 -16   2   7      815.22      819.12     21.05 o 
 -14   2   7     4039.25     4086.61     67.89 o 
 -12   2   7     1095.88     1191.86     22.83 o 
 -10   2   7     5161.84     5602.95     70.68 o 
  -8   2   7     4255.25     4519.12     57.64 o 
  -6   2   7     1318.12     1357.39     18.92 o 
  -4   2   7      716.65      575.50      9.45 o 
  -2   2   7     1979.15     2232.88     29.76 o 
   0   2   7      307.67      281.15      6.38 o 
   2   2   7      533.56      559.06     14.19 o 
   4   2   7      704.03      579.40     14.46 o 
   6   2   7      983.37      760.69     14.04 o 
   8   2   7     2654.64     2878.46     44.10 o 
  10   2   7     1088.89     1041.47     22.01 o 
  12   2   7       54.66       76.31      8.25 o 
  14   2   7      561.68      550.49     19.15 o 
  16   2   7       64.16       76.01     10.71 o 
  18   2   7      613.95      632.62     23.16 o 
  20   2   7        0.92       10.45     14.76 o 
 -23   3   7      391.33      478.71     34.59 o 
 -21   3   7       13.05        2.63     16.20 o 
 -19   3   7      291.60      299.71     24.80 o 
 -17   3   7      252.39      279.52     22.50 o 
 -15   3   7       10.01        3.35      8.31 o 
 -13   3   7      413.14      421.76     17.27 o 
 -11   3   7      411.49      433.93     12.18 o 
  -9   3   7     1172.19     1150.81     20.28 o 
  -7   3   7     1044.12     1134.94     20.70 o 
  -5   3   7     3004.03     3184.51     44.39 o 
  -3   3   7     3759.00     4189.58     52.99 o 
  -1   3   7     1821.58     1691.18     24.06 o 
   1   3   7     4929.46     4902.57     94.93 o 
   3   3   7      145.12      183.84     11.59 o 
   5   3   7     2746.53     2791.98     78.41 o 
   7   3   7      161.05      177.86      8.95 o 
   9   3   7     2153.45     2171.05     50.68 o 
  11   3   7     1254.46     1160.78     33.19 o 
  13   3   7     1201.30     1211.21     35.60 o 
  15   3   7     1091.06     1062.51     27.58 o 
  17   3   7      117.53      137.04     15.31 o 
 -20   4   7      324.72      280.24     25.84 o 
 -18   4   7      486.44      602.01     34.29 o 
 -16   4   7      329.47      304.00     18.70 o 
 -14   4   7     1005.82      940.80     31.98 o 
 -12   4   7       49.29       43.66      9.12 o 
 -10   4   7      505.29      469.68     20.25 o 
  -8   4   7       72.84       76.17      9.57 o 
  -6   4   7      328.39      275.95     12.83 o 
  -4   4   7      351.46      344.48     11.68 o 
  -2   4   7     1371.37     1314.86     24.02 o 
   0   4   7     3533.32     3468.46     69.57 o 
   2   4   7      137.81      133.02     12.84 o 
   4   4   7     2804.54     2733.66    108.25 o 
   6   4   7      580.47      600.15     34.06 o 
   8   4   7      222.20      206.94     14.51 o 
  10   4   7      119.21      116.12     11.70 o 
  12   4   7      134.41      139.93     14.11 o 
  14   4   7      103.44      105.00     18.89 o 
 -15   5   7       44.62       22.49     10.64 o 
 -13   5   7      437.67      451.72     22.41 o 
 -11   5   7       22.87       15.32     13.27 o 
  -9   5   7      160.11      166.35     13.71 o 
  -7   5   7       59.81       47.28      9.55 o 
  -5   5   7     1056.17     1027.46     32.25 o 
  -3   5   7      473.00      501.31     16.82 o 
  -1   5   7     1074.95     1016.95     25.23 o 
   1   5   7      889.00      952.44     28.31 o 
   3   5   7      151.71       95.17     17.00 o 
   5   5   7      342.72      354.23     39.18 o 
   7   5   7        5.00       -3.44     17.38 o 
   9   5   7      171.18      199.02     35.01 o 
  11   5   7      807.41      772.32     64.65 o 
  -6   6   7        0.04       16.66      9.64 o 
  -4   6   7      303.07      316.91     18.85 o 
  -2   6   7      457.65      486.16     22.34 o 
   0   6   7      428.67      453.33     21.33 o 
 -26   0   8     1018.62     1181.85     79.80 o 
 -24   0   8      555.13      549.09     34.98 o 
 -22   0   8       63.13      130.23     28.06 o 
 -20   0   8      779.83      790.09     38.42 o 
 -18   0   8      363.09      433.04     25.86 o 
 -16   0   8     2854.97     2685.00     68.36 o 
 -14   0   8     2938.67     3169.51     76.58 o 
 -12   0   8     2254.90     2451.22     60.63 o 
 -10   0   8       58.70       47.60      6.00 o 
  -8   0   8     6652.58     6675.57     99.71 o 
  -6   0   8      177.35      232.02      9.03 o 
  -4   0   8     7529.38     7516.11    110.40 o 
  -2   0   8      826.56      616.62     22.46 o 
   0   0   8     3947.24     4095.91     62.16 o 
   2   0   8      119.31      105.17      5.42 o 
   4   0   8      981.85      916.32     29.45 o 
   6   0   8    14218.64    13786.22    262.65 o 
   8   0   8     1842.40     1610.90     53.12 o 
  10   0   8     7112.11     6507.35    145.20 o 
  12   0   8    19981.12    18643.48    441.88 o 
  14   0   8     4259.28     3956.35    118.66 o 
  16   0   8     3368.71     3163.28    101.13 o 
  18   0   8       27.25       35.46     13.91 o 
  20   0   8      449.29      547.78     51.43 o 
 -25   1   8     1087.66     1116.33     43.64 o 
 -23   1   8       50.99       91.85     20.30 o 
 -21   1   8      236.04      220.93     15.35 o 
 -19   1   8     3634.63     3429.69     67.14 o 
 -17   1   8      688.84      708.19     21.14 o 
 -15   1   8     3712.04     3655.59     68.09 o 
 -13   1   8     1817.39     1890.13     35.12 o 
 -11   1   8     5460.40     5395.32     84.86 o 
  -9   1   8     9198.94     9877.68    107.18 o 
  -7   1   8     3165.35     3107.31     36.07 o 
  -5   1   8     2057.28     2472.74     26.49 o 
  -3   1   8     1149.70     1059.19     13.36 o 
  -1   1   8     3092.03     3160.89     34.18 o 
   1   1   8      816.91      842.77     11.99 o 
   3   1   8    15366.98    16399.44    184.42 o 
   5   1   8      420.96      380.07      9.23 o 
   7   1   8     2928.34     3067.88     51.34 o 
   9   1   8        1.79       -3.81      3.81 o 
  11   1   8       45.46       45.66      5.73 o 
  13   1   8     2545.12     2408.34     49.65 o 
  15   1   8     2329.70     2253.85     61.09 o 
  17   1   8      285.70      292.01     17.75 o 
  19   1   8        9.67        3.85      9.48 o 
 -24   2   8       11.00       28.82     15.22 o 
 -22   2   8      435.17      423.24     29.38 o 
 -20   2   8       56.21       70.22     19.91 o 
 -18   2   8      451.38      473.93     17.97 o 
 -16   2   8     6132.97     5926.52    120.25 o 
 -14   2   8     4659.47     4614.11     83.26 o 
 -12   2   8      642.76      627.59     16.12 o 
 -10   2   8     1639.83     1859.23     34.88 o 
  -8   2   8      104.97      170.05      6.63 o 
  -6   2   8     1645.99     1588.86     23.05 o 
  -4   2   8     2954.34     3156.66     36.47 o 
  -2   2   8     6418.01     6432.99     83.51 o 
   0   2   8      129.02      106.09      4.21 o 
   2   2   8     3516.26     3599.45     53.09 o 
   4   2   8       30.09       33.16      5.54 o 
   6   2   8     1253.00     1444.59     23.80 o 
   8   2   8      150.10      145.25      8.39 o 
  10   2   8      212.18      195.91      8.84 o 
  12   2   8     2342.15     2313.71     47.57 o 
  14   2   8      117.03      125.34     10.52 o 
  16   2   8     1728.55     1607.17     38.80 o 
  18   2   8        1.59       16.63      9.57 o 
 -23   3   8     2225.35     2218.89     82.97 o 
 -21   3   8        5.62        8.61     12.05 o 
 -19   3   8      227.50      194.86     30.39 o 
 -17   3   8     2752.23     2671.28     87.10 o 
 -15   3   8      219.81      204.81     28.09 o 
 -13   3   8     1285.50     1181.16     25.25 o 
 -11   3   8     1381.53     1372.19     25.28 o 
  -9   3   8     1636.13     1567.10     24.15 o 
  -7   3   8       54.03       59.50      4.32 o 
  -5   3   8     2062.68     2113.21     35.12 o 
  -3   3   8       21.60        8.22      3.22 o 
  -1   3   8     2690.49     2727.45     43.76 o 
   1   3   8     1046.81     1108.16     26.35 o 
   3   3   8      320.54      301.97     14.60 o 
   5   3   8      530.93      524.19     14.21 o 
   7   3   8      554.52      523.66     15.67 o 
   9   3   8      366.58      349.46     17.03 o 
  11   3   8      164.11      144.43     12.49 o 
  13   3   8      126.92      100.89     12.13 o 
  15   3   8      353.38      376.10     28.24 o 
  17   3   8       17.18       14.50     11.14 o 
 -20   4   8        0.49       -9.67     11.73 o 
 -18   4   8       52.04       70.59     13.04 o 
 -16   4   8     1137.40      956.50     33.70 o 
 -14   4   8     1269.22     1056.45     34.68 o 
 -12   4   8       31.06       18.55      9.28 o 
 -10   4   8        0.52        1.92      6.89 o 
  -8   4   8       10.66       16.44      7.05 o 
  -6   4   8       62.44       72.41      8.56 o 
  -4   4   8      130.96      136.46      9.45 o 
  -2   4   8       19.15       15.04      4.63 o 
   0   4   8      301.20      304.33     18.12 o 
   2   4   8       17.82        3.47      6.90 o 
   4   4   8      383.96      405.56     21.81 o 
   6   4   8        0.56        6.58     12.35 o 
   8   4   8      717.52      700.26     29.42 o 
  10   4   8      640.98      680.20     46.71 o 
  12   4   8      227.09      280.25     30.49 o 
  14   4   8       41.36       36.20     13.60 o 
 -15   5   8       31.63       48.68     11.52 o 
 -13   5   8      178.10      216.58     26.50 o 
 -11   5   8       21.68       21.96      9.67 o 
  -9   5   8        1.65       -5.21      6.99 o 
  -7   5   8      465.78      418.36     19.95 o 
  -5   5   8       16.28       19.35      8.02 o 
  -3   5   8      663.14      672.24     22.09 o 
  -1   5   8        0.19        5.34      4.77 o 
   1   5   8      165.07      130.10     18.30 o 
   3   5   8      334.96      306.43     24.51 o 
   5   5   8       81.35       85.91     26.34 o 
   7   5   8       34.17       44.60     23.34 o 
   9   5   8      224.02      240.43     37.34 o 
  -6   6   8      683.16      678.21     28.04 o 
  -4   6   8      208.77      225.42     43.81 o 
  -2   6   8      382.77      475.31     31.21 o 
   0   6   8      124.79      104.02     29.30 o 
 -27   1   9       75.20       75.26     20.17 o 
 -25   1   9       14.06        5.87     16.18 o 
 -23   1   9        0.37        1.61      9.90 o 
 -21   1   9      956.70      915.87     30.24 o 
 -19   1   9      443.37      414.36     17.96 o 
 -17   1   9     1650.89     1597.70     36.16 o 
 -15   1   9     2565.47     2620.66     47.10 o 
 -13   1   9      186.50      186.02      8.96 o 
 -11   1   9     2282.75     2215.74     33.34 o 
  -9   1   9      593.17      498.57      9.44 o 
  -7   1   9     3907.96     4163.71     47.15 o 
  -5   1   9      767.92      729.09     10.19 o 
  -3   1   9       34.57       30.76      2.49 o 
  -1   1   9     1944.86     2291.45     25.81 o 
   1   1   9      383.49      569.36      9.39 o 
   3   1   9        0.11        4.83      3.02 o 
   5   1   9     2586.23     2665.83     43.27 o 
   7   1   9     1012.86     1039.06     22.03 o 
   9   1   9      706.32      743.00     16.91 o 
  11   1   9     1259.18     1213.95     29.45 o 
  13   1   9        4.92        7.77      6.78 o 
  15   1   9       89.60       95.37     10.46 o 
  17   1   9      101.65       91.48     12.21 o 
  19   1   9      175.79      199.48     24.20 o 
 -24   2   9      133.00      157.54     22.52 o 
 -22   2   9       12.90       -5.74      9.08 o 
 -20   2   9       12.77       21.71      8.61 o 
 -18   2   9        5.16       -4.51      6.10 o 
 -16   2   9      380.87      327.55     13.49 o 
 -14   2   9     3176.69     3228.86     55.68 o 
 -12   2   9       51.75       66.44      4.90 o 
 -10   2   9     5269.36     5011.79     68.15 o 
  -8   2   9     5602.87     5750.48     82.62 o 
  -6   2   9     2158.82     2102.30     30.97 o 
  -4   2   9     9795.91    10156.21    114.88 o 
  -2   2   9      107.64      113.86      4.78 o 
   0   2   9     1524.31     1483.11     22.76 o 
   2   2   9      232.59      239.84      7.06 o 
   4   2   9     2598.20     2655.67     49.56 o 
   6   2   9       72.18       89.16      4.82 o 
   8   2   9      330.54      360.96     10.03 o 
  10   2   9      804.05      834.70     22.22 o 
  12   2   9      255.50      240.88     12.60 o 
  14   2   9       36.58       35.09      8.91 o 
  16   2   9      170.76      182.56     13.29 o 
  18   2   9       86.64      102.08     14.69 o 
 -23   3   9      849.20      904.07     96.17 o 
 -21   3   9        4.42       13.20     12.90 o 
 -19   3   9     1845.78     1771.34     65.74 o 
 -17   3   9      202.47      218.12     26.29 o 
 -15   3   9     2013.46     1967.62     46.28 o 
 -13   3   9      289.02      292.54     12.85 o 
 -11   3   9      848.16      827.39     17.97 o 
  -9   3   9      745.27      832.08     16.31 o 
  -7   3   9       63.98       32.87      4.05 o 
  -5   3   9     1548.57     1554.27     28.59 o 
  -3   3   9      183.19      219.40      9.09 o 
  -1   3   9     3335.54     3218.57     48.70 o 
   1   3   9      933.02      986.18     24.80 o 
   3   3   9     1854.49     1766.59     35.87 o 
   5   3   9     2441.30     2435.99     46.77 o 
   7   3   9       96.54       86.09     13.51 o 
   9   3   9     1501.32     1398.08     37.29 o 
  11   3   9      335.13      314.71     16.92 o 
  13   3   9      641.51      645.16     27.98 o 
  15   3   9      367.94      359.25     20.84 o 
 -20   4   9      315.43      332.10     21.89 o 
 -18   4   9     2108.76     2019.00     57.96 o 
 -16   4   9      228.86      215.60     16.52 o 
 -14   4   9      723.45      710.74     32.18 o 
 -12   4   9       17.64       28.23      8.61 o 
 -10   4   9     1013.70     1003.90     32.06 o 
  -8   4   9      387.52      344.31     16.92 o 
  -6   4   9     2692.23     2677.06     59.88 o 
  -4   4   9        5.39        8.87      5.68 o 
  -2   4   9     1756.44     1676.18     40.24 o 
   0   4   9     2233.38     2265.66     60.02 o 
   2   4   9      258.55      307.30     16.50 o 
   4   4   9     1143.80     1156.34     39.94 o 
   6   4   9      742.51      757.33     39.95 o 
   8   4   9     2246.77     2220.25     59.32 o 
  10   4   9       69.18       73.89     10.98 o 
  12   4   9      652.02      643.23     35.73 o 
  14   4   9     1092.05     1212.05     50.05 o 
 -15   5   9      740.05      763.53     62.05 o 
 -13   5   9      153.32      181.14     15.64 o 
 -11   5   9       30.59       30.48      9.84 o 
  -9   5   9      420.58      429.44     20.86 o 
  -7   5   9       89.55       75.00     10.54 o 
  -5   5   9      870.89      854.34     28.84 o 
  -3   5   9       84.19       91.00     10.03 o 
  -1   5   9     1737.92     1650.54     43.01 o 
   1   5   9      207.67      210.78     24.58 o 
   3   5   9      607.50      637.58     35.32 o 
   5   5   9     1074.12     1063.26     71.38 o 
   7   5   9      218.10      231.57     36.22 o 
   9   5   9      497.78      531.75     54.67 o 
 -26   0  10     2123.03     2096.59    116.07 o 
 -24   0  10      168.99      200.66     23.47 o 
 -22   0  10     2107.89     2254.21     79.57 o 
 -20   0  10       30.30        6.08     10.49 o 
 -18   0  10       11.71       28.93      8.95 o 
 -16   0  10     6067.70     5900.04    145.06 o 
 -14   0  10     9212.88     9330.26    203.24 o 
 -12   0  10      178.70      230.98     11.09 o 
 -10   0  10     3031.54     3089.47     60.98 o 
  -8   0  10     3390.77     3949.21     68.56 o 
  -6   0  10     1914.49     2039.80     42.73 o 
  -4   0  10     7282.55     7581.18    112.22 o 
  -2   0  10     3833.77     4493.93     62.63 o 
   0   0  10    37859.21    34839.68    497.87 o 
   2   0  10     7315.95     6737.72    110.95 o 
   4   0  10     3011.29     3755.05     68.30 o 
   6   0  10     5407.97     5415.16     92.10 o 
   8   0  10      611.52      563.76     22.07 o 
  10   0  10      154.88      120.37     13.74 o 
  12   0  10      161.31      157.17     14.49 o 
  14   0  10     1003.53      909.32     55.52 o 
  16   0  10      577.56      619.31     36.95 o 
  18   0  10       14.93       31.28     14.06 o 
 -27   1  10      862.65      963.03     42.97 o 
 -25   1  10      642.76      659.59     34.29 o 
 -23   1  10      757.28      838.78     47.05 o 
 -21   1  10      220.96      206.03     13.63 o 
 -19   1  10        5.45        7.08      6.87 o 
 -17   1  10       38.01       27.69      7.11 o 
 -15   1  10     1046.92      934.61     24.35 o 
 -13   1  10     5270.44     5273.80     78.00 o 
 -11   1  10     1809.37     1588.27     23.76 o 
  -9   1  10      227.92      331.83      7.85 o 
  -7   1  10     9147.80     9396.55     96.79 o 
  -5   1  10     1908.10     2326.82     27.97 o 
  -3   1  10     4201.79     4273.59     49.81 o 
  -1   1  10     1189.14     1179.68     15.09 o 
   1   1  10     9622.80     9780.50    100.78 o 
   3   1  10      424.79      537.19     11.39 o 
   5   1  10     1880.07     1780.56     32.53 o 
   7   1  10     8056.66     7725.45    119.65 o 
   9   1  10     3252.01     3295.93     62.16 o 
  11   1  10     2665.81     2675.44     53.67 o 
  13   1  10      220.16      183.37     12.32 o 
  15   1  10     1160.40     1219.54     36.00 o 
  17   1  10        8.50       -0.08      8.82 o 
  19   1  10      128.27      122.93     27.55 o 
 -26   2  10       26.10       18.56     16.67 o 
 -24   2  10        0.02      -12.16     12.16 o 
 -22   2  10      657.72      676.75     31.09 o 
 -20   2  10       78.38       63.22     10.47 o 
 -18   2  10       18.42       15.95      6.83 o 
 -16   2  10     7952.24     7538.71    119.57 o 
 -14   2  10       92.29       85.75      6.98 o 
 -12   2  10     2331.73     2249.78     34.81 o 
 -10   2  10      656.61      680.07     14.33 o 
  -8   2  10       59.20       24.32      4.98 o 
  -6   2  10      199.00      212.54      6.35 o 
  -4   2  10      785.27      881.38     14.13 o 
  -2   2  10    21354.60    20836.02    255.64 o 
   0   2  10      157.10      186.62      7.93 o 
   2   2  10     7847.39     7963.54    120.57 o 
   4   2  10      509.39      547.92     17.42 o 
   6   2  10     1100.95     1174.44     20.83 o 
   8   2  10      557.60      524.21     21.66 o 
  10   2  10       12.53       -2.95      5.11 o 
  12   2  10      130.74      153.18     10.85 o 
  14   2  10      132.27      137.61     11.30 o 
  16   2  10     1563.01     1594.69     43.54 o 
  18   2  10      330.47      358.71     22.45 o 
 -23   3  10      255.96      300.94     28.23 o 
 -21   3  10       40.62       65.80     16.24 o 
 -19   3  10       88.54       90.77     16.61 o 
 -17   3  10      258.39      261.88     24.90 o 
 -15   3  10      513.73      532.20     20.44 o 
 -13   3  10     1720.50     1587.72     42.51 o 
 -11   3  10       11.71       12.45      5.81 o 
  -9   3  10     1945.61     1882.57     29.83 o 
  -7   3  10     1204.92     1216.82     20.80 o 
  -5   3  10      340.57      355.63     11.09 o 
  -3   3  10      122.78      146.17      6.61 o 
  -1   3  10     1505.14     1485.76     25.77 o 
   1   3  10      911.51      964.23     25.20 o 
   3   3  10       77.53       79.81      4.99 o 
   5   3  10      908.85      799.31     19.84 o 
   7   3  10      117.26      140.94     10.73 o 
   9   3  10       69.86       50.47      8.86 o 
  11   3  10        0.35        2.92      7.88 o 
  13   3  10      488.46      521.16     32.20 o 
  15   3  10     1428.43     1474.15     44.04 o 
 -20   4  10      149.73      121.51     15.95 o 
 -18   4  10      748.44      693.61     29.45 o 
 -16   4  10      182.62      218.19     16.69 o 
 -14   4  10        2.14        1.93      8.01 o 
 -12   4  10      127.08      147.96     21.33 o 
 -10   4  10       88.79       79.34     10.62 o 
  -8   4  10      851.26      792.97     27.28 o 
  -6   4  10        0.03        0.16      5.68 o 
  -4   4  10      489.65      494.97     17.48 o 
  -2   4  10     1767.81     1695.72     33.89 o 
   0   4  10       12.40       25.38     14.44 o 
   2   4  10      487.55      556.60     25.61 o 
   4   4  10       52.70       63.19     13.15 o 
   6   4  10      231.56      261.19     40.63 o 
   8   4  10      196.90      192.84     22.65 o 
  10   4  10      128.28      114.73     22.85 o 
  12   4  10       19.74        2.44     10.03 o 
 -15   5  10       25.33       17.05     10.64 o 
 -13   5  10        7.11        0.02     10.44 o 
 -11   5  10      186.58      197.23     15.77 o 
  -9   5  10      401.51      427.25     23.38 o 
  -7   5  10      128.62      120.42     12.41 o 
  -5   5  10       10.05        3.50      7.94 o 
  -3   5  10       54.95       56.90      8.61 o 
  -1   5  10      106.84      127.85     13.38 o 
   1   5  10      260.04      288.75     30.17 o 
   3   5  10     1079.52     1060.00    141.11 o 
   5   5  10        7.10       -0.05     19.13 o 
   7   5  10        6.94       11.19     21.60 o 
 -27   1  11      146.22      146.91     20.01 o 
 -25   1  11       26.42       20.36     12.51 o 
 -23   1  11       11.85       12.35     11.32 o 
 -21   1  11      181.96      191.96     13.28 o 
 -19   1  11     1032.03     1052.60     28.65 o 
 -17   1  11     2369.26     2374.16     49.40 o 
 -15   1  11     2257.66     2336.57     42.35 o 
 -13   1  11       98.83       86.27      5.48 o 
 -11   1  11     1700.16     1751.17     25.82 o 
  -9   1  11      140.54      119.22      4.93 o 
  -7   1  11       18.38       48.37      4.23 o 
  -5   1  11      643.35      745.84     12.03 o 
  -3   1  11      815.39      927.18     15.64 o 
  -1   1  11      272.78      324.68      8.77 o 
   1   1  11      230.84      289.60      9.43 o 
   3   1  11        1.72       -1.83      3.30 o 
   5   1  11     1989.16     1910.49     34.98 o 
   7   1  11      563.25      576.60     15.90 o 
   9   1  11       76.91       48.11      7.58 o 
  11   1  11        5.91        1.59      6.37 o 
  13   1  11       92.72       88.36     10.95 o 
  15   1  11       23.67       37.83     10.13 o 
  17   1  11      110.73      105.53     19.90 o 
 -26   2  11       18.57        1.44     16.29 o 
 -24   2  11       93.44      111.52     33.39 o 
 -22   2  11       18.55       20.41     12.74 o 
 -20   2  11      781.46      805.48     28.47 o 
 -18   2  11       68.10      103.28     10.07 o 
 -16   2  11     3332.22     3333.27     53.66 o 
 -14   2  11      511.09      531.68     15.61 o 
 -12   2  11      462.49      433.19     12.60 o 
 -10   2  11     6009.55     5879.76     82.06 o 
  -8   2  11     2227.74     2211.21     35.88 o 
  -6   2  11      727.98      703.89     12.82 o 
  -4   2  11     2142.18     2289.07     31.05 o 
  -2   2  11     1473.66     1404.93     23.83 o 
   0   2  11      873.14      840.36     18.10 o 
   2   2  11      291.63      277.37     13.45 o 
   4   2  11     4817.51     4806.35     76.23 o 
   6   2  11      720.37      758.83     15.46 o 
   8   2  11     2693.23     2520.95     44.07 o 
  10   2  11       28.12       29.29      6.78 o 
  12   2  11      331.41      365.10     16.92 o 
  14   2  11      111.41      123.40     11.20 o 
  16   2  11      670.70      726.45     27.22 o 
 -23   3  11      624.28      701.16     40.27 o 
 -21   3  11       45.83       52.09     25.11 o 
 -19   3  11     1353.06     1336.76     43.13 o 
 -17   3  11      228.56      193.95     15.49 o 
 -15   3  11     2217.22     2177.21     55.19 o 
 -13   3  11      390.04      352.41     16.14 o 
 -11   3  11     2146.81     2194.14     40.22 o 
  -9   3  11      360.81      435.62     13.71 o 
  -7   3  11     1865.45     1641.91     28.87 o 
  -5   3  11     1501.37     1529.43     25.82 o 
  -3   3  11      620.52      596.82     16.11 o 
  -1   3  11     4057.88     4079.38     61.16 o 
   1   3  11        1.85        2.97      3.34 o 
   3   3  11     2295.41     2293.24     40.44 o 
   5   3  11      149.93      169.44     11.04 o 
   7   3  11      518.18      506.19     24.37 o 
   9   3  11      213.64      244.81     24.73 o 
  11   3  11      122.34      125.42     12.78 o 
  13   3  11      418.33      468.17     22.88 o 
  15   3  11       40.01       43.70     12.30 o 
 -20   4  11      350.30      399.50     23.73 o 
 -18   4  11       83.84      105.21     15.00 o 
 -16   4  11       60.63       41.75     10.84 o 
 -14   4  11      369.52      369.18     30.65 o 
 -12   4  11        1.85        3.33      7.57 o 
 -10   4  11       15.24       16.82      8.28 o 
  -8   4  11       72.94       42.13     15.73 o 
  -6   4  11     1047.53     1016.17     27.94 o 
  -4   4  11       36.85       63.19      7.60 o 
  -2   4  11      201.24      207.90     12.40 o 
   0   4  11      296.82      334.93     20.38 o 
   2   4  11      110.22      116.00     14.62 o 
   4   4  11        1.70       10.29     31.06 o 
   6   4  11       35.43       38.71     16.39 o 
   8   4  11      367.66      397.07     21.75 o 
  10   4  11     1919.05     1891.53     62.19 o 
  12   4  11      482.77      510.59     32.65 o 
 -15   5  11      378.14      322.54     21.01 o 
 -13   5  11       19.92       44.19     11.31 o 
 -11   5  11      499.16      503.33     23.98 o 
  -9   5  11        4.15       20.76      8.95 o 
  -7   5  11      269.25      273.62     24.97 o 
  -5   5  11      285.66      301.25     17.18 o 
  -3   5  11       13.79       17.12      6.67 o 
  -1   5  11      807.17      889.95     42.05 o 
   1   5  11      259.98      272.77     43.56 o 
   3   5  11      658.54      763.08     41.12 o 
   5   5  11        8.97        8.04     19.56 o 
   7   5  11       31.18       48.09     26.10 o 
 -26   0  12       17.42       43.38     18.40 o 
 -24   0  12     1035.66      920.55     46.05 o 
 -22   0  12      524.53      624.59     66.56 o 
 -20   0  12      462.04      466.34     24.20 o 
 -18   0  12      183.82      192.75     24.21 o 
 -16   0  12     4583.53     4513.84     95.18 o 
 -14   0  12     1221.03     1120.68     30.74 o 
 -12   0  12    15459.13    15249.38    271.97 o 
 -10   0  12     1886.11     1928.60     41.41 o 
  -8   0  12       12.25       -0.74      3.23 o 
  -6   0  12      577.05      690.74     17.03 o 
  -4   0  12     3007.93     3594.92     51.76 o 
  -2   0  12      190.28      159.01      6.66 o 
   0   0  12        5.08       21.89      4.86 o 
   2   0  12    12021.72    12023.56    194.05 o 
   4   0  12     1493.63     1586.94     36.09 o 
   6   0  12     1970.54     2027.86     44.91 o 
   8   0  12       53.89       31.68      8.76 o 
  10   0  12     1685.28     1664.60     59.23 o 
  12   0  12      909.88      812.97     38.75 o 
  14   0  12      577.83      610.43     34.46 o 
  16   0  12     1518.88     1474.00     60.36 o 
  18   0  12        0.37       15.11     19.22 o 
 -27   1  12      362.75      455.94     29.55 o 
 -25   1  12       10.86       14.92     12.13 o 
 -23   1  12      295.72      311.74     17.19 o 
 -21   1  12     2399.30     2349.85     51.59 o 
 -19   1  12     2768.41     2824.21     58.08 o 
 -17   1  12     2326.46     2105.31     45.18 o 
 -15   1  12     1032.04      928.36     20.32 o 
 -13   1  12     5992.88     5954.94     79.88 o 
 -11   1  12      274.05      306.97      8.55 o 
  -9   1  12       31.67       28.26      3.33 o 
  -7   1  12      141.93       95.29      4.54 o 
  -5   1  12     2212.41     2182.63     28.41 o 
  -3   1  12        2.67       -1.13      2.25 o 
  -1   1  12      616.00      609.52     13.68 o 
   1   1  12    13318.27    12720.30    211.07 o 
   3   1  12     1457.31     1513.19     26.12 o 
   5   1  12      519.64      592.71     15.93 o 
   7   1  12     1972.58     1960.82     42.24 o 
   9   1  12      821.84      726.07     21.52 o 
  11   1  12     1506.04     1478.01     35.16 o 
  13   1  12      367.67      337.34     18.08 o 
  15   1  12     1116.34     1100.33     34.58 o 
  17   1  12        8.75       11.87     14.41 o 
 -26   2  12       39.09       39.20     49.76 o 
 -24   2  12      120.92      152.05     22.65 o 
 -22   2  12      212.35      197.53     40.02 o 
 -20   2  12      229.87      219.41     19.93 o 
 -18   2  12       22.12       28.77      7.00 o 
 -16   2  12     1159.97     1150.53     26.35 o 
 -14   2  12     2357.74     2374.49     40.09 o 
 -12   2  12     2289.96     2229.73     37.43 o 
 -10   2  12     9695.85     9815.70    128.42 o 
  -8   2  12     8994.31     9148.27    133.51 o 
  -6   2  12      536.06      516.89     10.68 o 
  -4   2  12     1522.03     1547.75     21.23 o 
  -2   2  12     8466.83     8318.89    106.47 o 
   0   2  12      674.30      722.51     14.69 o 
   2   2  12      229.05      243.73      9.76 o 
   4   2  12     3082.14     2996.85     45.62 o 
   6   2  12      393.70      362.06     10.81 o 
   8   2  12      614.96      629.20     18.62 o 
  10   2  12      856.28      880.27     33.61 o 
  12   2  12      253.79      237.03     15.05 o 
  14   2  12        0.04       -5.27      8.39 o 
  16   2  12      423.10      444.43     23.58 o 
 -23   3  12       54.49       40.28     17.08 o 
 -21   3  12       15.43       14.71     10.22 o 
 -19   3  12      163.81      142.24     14.89 o 
 -17   3  12        0.82        4.08      7.54 o 
 -15   3  12      107.66      116.26     11.92 o 
 -13   3  12      498.16      456.29     17.86 o 
 -11   3  12      103.70      147.31      9.87 o 
  -9   3  12      222.48      183.12      9.49 o 
  -7   3  12      194.15      214.04      8.90 o 
  -5   3  12       89.72       95.63      5.77 o 
  -3   3  12     1888.14     2009.92     39.12 o 
  -1   3  12      149.92      134.64      7.82 o 
   1   3  12     3455.87     3455.76     57.41 o 
   3   3  12     2032.85     2068.97     37.84 o 
   5   3  12     1969.34     2012.13     48.19 o 
   7   3  12        0.39        7.50      6.89 o 
   9   3  12       29.64       27.25      8.63 o 
  11   3  12        0.51       -7.28      8.30 o 
  13   3  12       61.93       69.37     12.38 o 
 -20   4  12        0.63       15.20     11.20 o 
 -18   4  12      104.99      134.39     15.45 o 
 -16   4  12       30.88       24.44     10.22 o 
 -14   4  12      134.36      105.04     18.57 o 
 -12   4  12        3.70       -3.78      7.15 o 
 -10   4  12      948.62      857.13     29.83 o 
  -8   4  12       39.19       54.31      9.46 o 
  -6   4  12      262.66      216.06     12.62 o 
  -4   4  12     1002.08      911.59     26.03 o 
  -2   4  12      495.89      542.84     26.63 o 
   0   4  12      208.51      184.39     16.88 o 
   2   4  12       10.13       16.68     13.15 o 
   4   4  12       18.61       29.05     15.70 o 
   6   4  12      629.31      600.90     38.68 o 
   8   4  12      188.02      194.70     18.43 o 
  10   4  12        8.45       19.61     10.45 o 
 -15   5  12     1048.95     1050.77     38.26 o 
 -13   5  12       46.61       27.03     10.76 o 
 -11   5  12        4.18        8.75      9.36 o 
  -9   5  12      122.73      121.39     13.28 o 
  -7   5  12       85.45       74.58     10.91 o 
  -5   5  12        2.48       -2.20      6.90 o 
  -3   5  12      484.29      517.66     32.31 o 
  -1   5  12        7.07      -10.50     10.50 o 
   1   5  12      348.64      394.46     49.85 o 
   3   5  12      707.57      683.97     39.28 o 
   5   5  12        6.22      -13.22     21.16 o 
 -27   1  13        1.12        7.31     14.30 o 
 -25   1  13       64.58       52.56     14.52 o 
 -23   1  13      535.68      505.55     22.75 o 
 -21   1  13        0.71       -6.56      6.56 o 
 -19   1  13      668.33      716.59     23.55 o 
 -17   1  13       43.00       28.94      6.06 o 
 -15   1  13      163.15      163.03     10.53 o 
 -13   1  13        2.84        1.36      3.73 o 
 -11   1  13      513.65      584.12     12.81 o 
  -9   1  13      916.02     1046.00     17.25 o 
  -7   1  13       88.38       74.61      4.56 o 
  -5   1  13      179.93      207.79      6.58 o 
  -3   1  13     1102.05     1269.24     21.91 o 
  -1   1  13      121.00       90.46      5.22 o 
   1   1  13      359.82      491.06     18.35 o 
   3   1  13      835.37      753.80     24.74 o 
   5   1  13     1080.03     1010.81     22.25 o 
   7   1  13      921.55      854.46     24.57 o 
   9   1  13      882.99      856.21     24.07 o 
  11   1  13      104.00       80.25      9.68 o 
  13   1  13        0.20       -7.58      7.63 o 
  15   1  13      208.02      251.83     17.70 o 
 -26   2  13        9.95        3.66     15.03 o 
 -24   2  13      173.13      194.41     24.10 o 
 -22   2  13      428.32      438.55     24.82 o 
 -20   2  13      313.63      341.00     20.27 o 
 -18   2  13       70.06       65.69      8.97 o 
 -16   2  13     2982.08     2870.44     51.63 o 
 -14   2  13     1157.48     1167.83     25.84 o 
 -12   2  13     1525.33     1565.69     26.99 o 
 -10   2  13     1458.74     1468.04     25.19 o 
  -8   2  13     1069.84     1102.69     19.90 o 
  -6   2  13      787.25      832.94     13.82 o 
  -4   2  13     1894.78     1789.43     26.48 o 
  -2   2  13     2274.52     2251.33     32.67 o 
   0   2  13      758.31      776.08     14.18 o 
   2   2  13     1540.54     1544.90     26.62 o 
   4   2  13        1.37        6.00      3.23 o 
   6   2  13      249.15      195.52      8.32 o 
   8   2  13      155.09      143.49      9.64 o 
  10   2  13      195.50      163.23     17.48 o 
  12   2  13       44.74       32.42      8.87 o 
  14   2  13        0.08       -2.94      8.27 o 
 -23   3  13      106.22      121.09     16.48 o 
 -21   3  13      333.08      347.56     22.28 o 
 -19   3  13      468.20      501.50     25.14 o 
 -17   3  13       55.38       69.17     11.71 o 
 -15   3  13     1174.77     1284.96     35.00 o 
 -13   3  13       50.97       80.33      8.86 o 
 -11   3  13     2155.00     2194.78     49.65 o 
  -9   3  13      251.16      273.66     11.51 o 
  -7   3  13     1916.70     1923.52     36.54 o 
  -5   3  13     1307.86     1364.00     24.38 o 
  -3   3  13      411.95      395.06     10.38 o 
  -1   3  13     2320.98     2357.75     37.13 o 
   1   3  13        5.41        4.81      6.11 o 
   3   3  13     2999.02     2958.18     65.06 o 
   5   3  13        0.20       -2.33      6.49 o 
   7   3  13     2694.91     2691.93     62.61 o 
   9   3  13      261.98      261.76     19.21 o 
  11   3  13     1023.68     1018.11     33.57 o 
  13   3  13      584.67      582.54     26.52 o 
 -20   4  13     2559.43     2578.63     72.08 o 
 -18   4  13       87.23       95.71     14.22 o 
 -16   4  13      328.94      362.40     21.12 o 
 -14   4  13        1.35       -4.25      8.13 o 
 -12   4  13      134.88      142.60     21.46 o 
 -10   4  13       96.21      118.24     15.19 o 
  -8   4  13        9.36       -3.20      7.15 o 
  -6   4  13     1034.46     1049.64     31.41 o 
  -4   4  13      685.17      735.49     18.89 o 
  -2   4  13     1349.54     1373.42     44.37 o 
   0   4  13      206.93      217.53     18.11 o 
   2   4  13      764.54      777.90     61.16 o 
   4   4  13     1274.99     1283.50     63.70 o 
   6   4  13      564.92      601.49     40.11 o 
   8   4  13     1329.79     1499.17     46.05 o 
  10   4  13        1.31        9.59     16.63 o 
 -15   5  13      401.54      351.21     22.57 o 
 -13   5  13        0.06       -1.86      9.77 o 
 -11   5  13     1231.65     1163.16     39.04 o 
  -9   5  13       92.95       90.82     12.41 o 
  -7   5  13      473.70      474.48     22.03 o 
  -5   5  13      569.54      597.81     23.51 o 
  -3   5  13      123.17      131.08     19.75 o 
  -1   5  13      327.66      359.52     28.88 o 
   1   5  13        2.02        5.73     28.28 o 
   3   5  13      440.67      390.69     46.39 o 
   5   5  13       11.33       34.72     26.25 o 
 -26   0  14        1.44       16.44     15.62 o 
 -24   0  14     4555.08     4451.34    139.92 o 
 -22   0  14      648.49      647.12     34.25 o 
 -20   0  14      675.12      675.45     29.40 o 
 -18   0  14     3139.05     3220.58     69.48 o 
 -16   0  14      900.19      794.08     24.66 o 
 -14   0  14      120.14       99.81     13.28 o 
 -12   0  14     5292.41     4683.34     90.88 o 
 -10   0  14      599.36      596.76     18.36 o 
  -8   0  14     1141.09     1122.87     27.67 o 
  -6   0  14       81.20       95.24      6.51 o 
  -4   0  14       32.38       36.59      4.62 o 
  -2   0  14      367.75      490.33     14.44 o 
   0   0  14     2373.50     2588.19     53.58 o 
   2   0  14     2170.95     2309.28     57.81 o 
   4   0  14     3379.64     3165.77    107.28 o 
   6   0  14     3537.49     3443.38    114.75 o 
   8   0  14       73.12       57.47     16.37 o 
  10   0  14     4060.14     3858.03    116.78 o 
  12   0  14      181.15      177.60     20.46 o 
  14   0  14     1149.83     1200.37     52.54 o 
  16   0  14      177.34      199.17     35.50 o 
 -27   1  14     2160.46     2284.01     87.86 o 
 -25   1  14      720.31      778.66     35.73 o 
 -23   1  14      399.95      436.31     21.81 o 
 -21   1  14     1231.41     1150.80     28.64 o 
 -19   1  14     1029.20     1109.09     30.61 o 
 -17   1  14     2890.66     2855.18     47.91 o 
 -15   1  14     1464.55     1504.32     28.72 o 
 -13   1  14     2671.52     2539.95     38.27 o 
 -11   1  14     3559.73     3486.69     49.25 o 
  -9   1  14      258.83      195.00      6.91 o 
  -7   1  14       92.85      107.51      5.51 o 
  -5   1  14     1743.41     1877.97     28.59 o 
  -3   1  14     2336.89     2573.02     39.47 o 
  -1   1  14      604.96      712.78     14.25 o 
   1   1  14     8367.58     8548.79    119.51 o 
   3   1  14     1579.46     1540.16     27.57 o 
   5   1  14      641.52      677.25     19.80 o 
   7   1  14      692.98      683.28     25.19 o 
   9   1  14       21.89       35.25      7.70 o 
  11   1  14       78.36       74.38     12.83 o 
  13   1  14      219.58      228.54     16.20 o 
  15   1  14     1772.49     1813.98     56.31 o 
 -24   2  14      387.17      373.38     30.95 o 
 -22   2  14       26.62       26.21     14.64 o 
 -20   2  14        7.50        7.08      7.17 o 
 -18   2  14      453.43      422.12     16.68 o 
 -16   2  14       72.25      100.27      8.85 o 
 -14   2  14     2876.91     2872.60     51.13 o 
 -12   2  14      466.15      529.66     20.61 o 
 -10   2  14     2499.66     2439.62     40.03 o 
  -8   2  14     1272.02     1274.85     20.43 o 
  -6   2  14        6.01       -0.42      2.93 o 
  -4   2  14      151.20      177.29      6.68 o 
  -2   2  14       28.15       25.41      3.55 o 
   0   2  14      350.78      341.78     13.87 o 
   2   2  14     4275.44     4170.39     61.57 o 
   4   2  14     2402.19     2480.93     42.90 o 
   6   2  14      724.36      773.43     21.11 o 
   8   2  14       40.14       33.68      6.62 o 
  10   2  14     1081.16     1091.75     28.62 o 
  12   2  14       46.60       39.76      9.35 o 
  14   2  14      282.63      273.92     18.84 o 
 -23   3  14      182.99      200.97     22.21 o 
 -21   3  14      257.82      269.94     20.61 o 
 -19   3  14        8.43       10.86      9.58 o 
 -17   3  14       62.67       70.97     14.86 o 
 -15   3  14      343.04      314.50     16.85 o 
 -13   3  14       36.27       22.37      6.96 o 
 -11   3  14     2527.58     2400.26     48.57 o 
  -9   3  14      113.10       84.57     11.23 o 
  -7   3  14      983.92      935.10     24.19 o 
  -5   3  14       44.59       48.31      5.87 o 
  -3   3  14     1899.64     1846.84     33.86 o 
  -1   3  14     7669.10     7527.41    105.89 o 
   1   3  14     2076.79     2103.92     43.79 o 
   3   3  14     1076.62     1058.74     30.78 o 
   5   3  14      607.48      625.80     24.74 o 
   7   3  14      103.51       92.29     11.14 o 
   9   3  14       14.16        5.43     10.00 o 
  11   3  14      989.81     1065.37     35.39 o 
 -20   4  14       38.05       34.13     12.36 o 
 -18   4  14       10.10       16.90     10.77 o 
 -16   4  14       35.47       29.22     10.17 o 
 -14   4  14        9.59        1.59     12.23 o 
 -12   4  14       24.35       -1.75      8.18 o 
 -10   4  14        7.53        1.27      7.76 o 
  -8   4  14        0.34        5.37      7.51 o 
  -6   4  14        0.99       -4.50      6.91 o 
  -4   4  14       29.96       37.35      5.55 o 
  -2   4  14      231.41      253.70     13.67 o 
   0   4  14      514.46      430.23     24.71 o 
   2   4  14      549.04      567.67     29.22 o 
   4   4  14      499.10      499.84     36.12 o 
   6   4  14       18.31       -2.97     14.64 o 
   8   4  14       76.86      115.60     23.38 o 
 -13   5  14       60.15       78.31     13.22 o 
 -11   5  14       38.63       45.71     11.67 o 
  -9   5  14      820.58      821.45     31.07 o 
  -7   5  14       12.96       32.73     10.37 o 
  -5   5  14      183.40      193.73     16.08 o 
  -3   5  14      282.49      276.72     30.27 o 
  -1   5  14        4.05       17.30     14.08 o 
   1   5  14       13.59       14.63     16.47 o 
   3   5  14      203.81      171.76     35.98 o 
 -27   1  15       29.41       46.22     39.03 o 
 -25   1  15        0.02        3.39     10.32 o 
 -23   1  15       48.27       44.90      9.83 o 
 -21   1  15      188.95      201.45     16.67 o 
 -19   1  15      167.58      165.37     11.08 o 
 -17   1  15      692.76      771.11     19.76 o 
 -15   1  15       48.94       63.27      6.72 o 
 -13   1  15       10.68       19.42      4.50 o 
 -11   1  15       52.69       65.30      5.36 o 
  -9   1  15      549.24      601.99     12.61 o 
  -7   1  15       18.74       27.87      3.94 o 
  -5   1  15     1401.19     1417.51     21.98 o 
  -3   1  15     4161.27     3988.53     63.40 o 
  -1   1  15     2820.82     2535.61     43.56 o 
   1   1  15      159.14      164.85      9.72 o 
   3   1  15     2750.02     2583.40     49.39 o 
   5   1  15     1761.81     1687.38     42.87 o 
   7   1  15      110.95       74.04      8.94 o 
   9   1  15        0.31       -3.46      6.97 o 
  11   1  15       27.71       38.02      9.51 o 
  13   1  15       23.97       26.92     10.21 o 
  15   1  15      170.32      150.91     22.42 o 
 -24   2  15       15.14       43.29     16.56 o 
 -22   2  15       83.59       82.46     20.85 o 
 -20   2  15     1373.84     1342.16     34.79 o 
 -18   2  15       53.01       91.54     11.86 o 
 -16   2  15     1765.28     1798.47     44.80 o 
 -14   2  15       89.60       71.00      7.70 o 
 -12   2  15     1701.80     1694.36     35.53 o 
 -10   2  15        5.37       17.93      4.72 o 
  -8   2  15     1019.13      867.03     15.77 o 
  -6   2  15     4435.16     4447.54     57.24 o 
  -4   2  15      602.65      596.49     12.27 o 
  -2   2  15     6853.31     6716.66     88.43 o 
   0   2  15        0.91       -4.07      4.07 o 
   2   2  15     1437.47     1444.88     27.87 o 
   4   2  15      578.74      537.60     16.36 o 
   6   2  15     1065.83     1076.41     26.75 o 
   8   2  15        4.17       13.35      6.37 o 
  10   2  15      189.05      186.31     12.24 o 
  12   2  15        5.44       11.58      8.40 o 
 -23   3  15      102.77      118.93     22.11 o 
 -21   3  15     1108.56     1145.59     42.86 o 
 -19   3  15      128.36      134.65     15.50 o 
 -17   3  15      813.90      773.84     30.69 o 
 -15   3  15      519.78      530.24     30.47 o 
 -13   3  15      495.40      408.79     19.37 o 
 -11   3  15      822.65      720.69     21.80 o 
  -9   3  15      223.13      172.30     11.21 o 
  -7   3  15     1114.85     1128.12     24.21 o 
  -5   3  15       54.65       33.98      5.64 o 
  -3   3  15      764.83      739.67     17.86 o 
  -1   3  15        2.73       -0.80      4.38 o 
   1   3  15      251.71      242.18     11.97 o 
   3   3  15      180.83      201.34     13.00 o 
   5   3  15        1.45       -6.18      7.24 o 
   7   3  15      496.21      482.93     21.72 o 
   9   3  15      317.27      297.93     18.42 o 
  11   3  15      288.90      291.54     19.79 o 
 -20   4  15      207.45      198.51     18.93 o 
 -18   4  15      123.38      146.86     16.73 o 
 -16   4  15      857.98      857.59     33.62 o 
 -14   4  15       16.83       29.24     10.83 o 
 -12   4  15     1179.96     1157.27     38.10 o 
 -10   4  15      611.35      673.29     26.80 o 
  -8   4  15      352.02      316.47     17.83 o 
  -6   4  15      175.14      208.70     12.87 o 
  -4   4  15       44.08       57.40     10.68 o 
  -2   4  15       91.38       94.65      8.74 o 
   0   4  15      120.00      110.20     16.13 o 
   2   4  15      912.90     1047.78     40.82 o 
   4   4  15        5.26       -3.00     14.92 o 
   6   4  15      434.64      451.32     37.24 o 
   8   4  15      557.14      654.23     45.06 o 
 -13   5  15       17.89       38.91     11.69 o 
 -11   5  15      788.29      794.56     31.50 o 
  -9   5  15        7.23        1.46      9.23 o 
  -7   5  15      890.57      970.14     33.70 o 
  -5   5  15        0.88      -10.61     12.09 o 
  -3   5  15      125.81      177.19     31.62 o 
  -1   5  15       58.62       52.70     20.12 o 
   1   5  15      198.34      206.82     38.88 o 
 -26   0  16       83.91      107.23     21.55 o 
 -24   0  16     3349.69     3622.60    120.02 o 
 -22   0  16      880.73      801.09     34.03 o 
 -20   0  16      419.56      436.19     24.83 o 
 -18   0  16     3620.38     3522.59     89.79 o 
 -16   0  16     1142.78     1137.37     31.47 o 
 -14   0  16      196.71      213.06     15.90 o 
 -12   0  16      838.33      777.07     23.07 o 
 -10   0  16        2.36        4.32      4.33 o 
  -8   0  16       69.57       82.58      6.94 o 
  -6   0  16        0.30       -4.12      4.31 o 
  -4   0  16     6052.48     6062.39    100.11 o 
  -2   0  16      900.64      937.82     28.98 o 
   0   0  16     2208.68     2195.58     55.12 o 
   2   0  16     2226.12     1887.15     51.17 o 
   4   0  16     2111.49     2044.77     67.41 o 
   6   0  16      120.06      110.17     15.75 o 
   8   0  16        7.08        9.28     11.29 o 
  10   0  16      286.72      298.35     24.79 o 
  12   0  16      398.50      478.55     31.94 o 
  14   0  16      635.01      603.76     52.44 o 
 -25   1  16      339.85      347.54     25.71 o 
 -23   1  16       49.15       57.74     11.68 o 
 -21   1  16       12.83       27.18      8.45 o 
 -19   1  16      234.44      242.58     18.68 o 
 -17   1  16     2421.73     2385.89     42.08 o 
 -15   1  16     1393.81     1317.77     26.55 o 
 -13   1  16     5931.97     5631.29     83.31 o 
 -11   1  16     1098.93     1102.35     22.24 o 
  -9   1  16      275.01      291.76      8.93 o 
  -7   1  16      126.77      124.10      6.42 o 
  -5   1  16       94.99       97.23      6.56 o 
  -3   1  16     1022.57     1089.11     18.48 o 
  -1   1  16     1091.58     1129.56     22.15 o 
   1   1  16     2337.33     2329.35     41.63 o 
   3   1  16     1446.03     1541.87     39.71 o 
   5   1  16     3290.05     2994.01     58.94 o 
   7   1  16     1714.96     1650.75     38.08 o 
   9   1  16      724.98      769.04     26.66 o 
  11   1  16        3.02       14.73      8.82 o 
  13   1  16       75.82       69.39     13.96 o 
 -24   2  16      944.41     1060.74     51.52 o 
 -22   2  16      109.33      117.63     16.74 o 
 -20   2  16        0.21       -4.20      7.86 o 
 -18   2  16      130.07      151.13     21.46 o 
 -16   2  16      116.63      138.58     12.07 o 
 -14   2  16      934.20      920.44     25.40 o 
 -12   2  16        2.16        7.19      5.03 o 
 -10   2  16     5838.97     5382.73     85.86 o 
  -8   2  16      111.66      127.06      6.54 o 
  -6   2  16      790.39      797.84     17.24 o 
  -4   2  16     6963.52     6712.88    101.22 o 
  -2   2  16     2674.86     2732.61     42.76 o 
   0   2  16     1062.25     1126.30     21.69 o 
   2   2  16      221.67      247.57      9.85 o 
   4   2  16       15.33       18.19      7.85 o 
   6   2  16      153.81      138.28      9.72 o 
   8   2  16        4.55       -2.29      6.15 o 
  10   2  16       16.20       27.64     11.26 o 
  12   2  16        9.44        3.47      8.94 o 
 -23   3  16      421.28      408.71     26.11 o 
 -21   3  16        0.58       32.02     11.58 o 
 -19   3  16      439.49      456.24     24.71 o 
 -17   3  16       36.00       43.03      9.89 o 
 -15   3  16      173.39      188.55     14.24 o 
 -13   3  16     1960.42     1843.57     41.10 o 
 -11   3  16     3405.69     3112.80     60.91 o 
  -9   3  16     1073.94     1070.99     27.71 o 
  -7   3  16       80.79      103.59      7.95 o 
  -5   3  16       32.64       21.30      5.70 o 
  -3   3  16     1815.92     1828.18     34.61 o 
  -1   3  16     1207.50     1244.25     26.11 o 
   1   3  16      113.25      118.56      8.11 o 
   3   3  16      669.69      710.75     20.44 o 
   5   3  16      812.65      897.76     29.68 o 
   7   3  16      138.85      149.28     18.21 o 
   9   3  16       27.53        8.03     10.31 o 
 -18   4  16       69.77       49.05     13.35 o 
 -16   4  16      173.40      199.15     24.52 o 
 -14   4  16       46.08       47.98     11.54 o 
 -12   4  16      169.12      153.85     14.76 o 
 -10   4  16       93.44       98.41     12.56 o 
  -8   4  16       58.27       37.34      9.56 o 
  -6   4  16      556.91      518.27     20.84 o 
  -4   4  16     1248.52     1226.25     30.31 o 
  -2   4  16       64.95       62.35      8.08 o 
   0   4  16      190.14      183.80     11.42 o 
   2   4  16        2.15        5.70      7.33 o 
   4   4  16       33.60       32.02     18.80 o 
   6   4  16        0.27       -9.07     27.92 o 
 -13   5  16       42.18       59.32     26.59 o 
 -11   5  16       10.24       24.26     11.80 o 
  -9   5  16     1252.79     1255.88     41.42 o 
  -7   5  16       65.77       68.38     11.41 o 
  -5   5  16      835.02      916.97     45.60 o 
  -3   5  16      145.87      173.75     32.15 o 
  -1   5  16      113.49      126.58     32.74 o 
 -25   1  17       18.69       29.30     13.70 o 
 -23   1  17       22.85       23.08     10.74 o 
 -21   1  17      129.11      149.30     13.12 o 
 -19   1  17       94.55      102.63     10.16 o 
 -17   1  17      224.82      249.64     11.49 o 
 -15   1  17       51.72       66.33      8.98 o 
 -13   1  17       19.45       36.50      5.94 o 
 -11   1  17        2.15        3.67      4.24 o 
  -9   1  17     2232.33     2234.71     34.76 o 
  -7   1  17      548.00      519.20     11.99 o 
  -5   1  17      795.11      814.88     16.82 o 
  -3   1  17     1072.79     1106.64     20.11 o 
  -1   1  17     2647.30     2541.97     44.87 o 
   1   1  17       32.31       44.02     11.82 o 
   3   1  17      170.92      183.47     11.40 o 
   5   1  17       89.07       73.53     10.05 o 
   7   1  17        1.52        6.13      7.42 o 
   9   1  17       17.43       29.03      8.91 o 
  11   1  17      124.38      127.23     13.68 o 
  13   1  17        8.74       21.92     14.76 o 
 -24   2  17       49.65       40.90     17.57 o 
 -22   2  17      417.86      388.06     25.12 o 
 -20   2  17       30.11       24.52      9.72 o 
 -18   2  17      185.78      197.13     13.32 o 
 -16   2  17      100.29      130.45     11.74 o 
 -14   2  17      295.32      244.56     13.27 o 
 -12   2  17      484.54      524.12     16.12 o 
 -10   2  17      274.66      261.70     11.40 o 
  -8   2  17     1928.60     1810.21     31.44 o 
  -6   2  17      633.51      662.11     15.72 o 
  -4   2  17       54.93       49.34      5.67 o 
  -2   2  17      448.80      465.26     12.66 o 
   0   2  17      192.12      210.67     12.13 o 
   2   2  17     1001.56      992.39     25.17 o 
   4   2  17      414.99      383.43     17.83 o 
   6   2  17       11.86       18.72      6.59 o 
   8   2  17      215.56      199.51     13.30 o 
  10   2  17      108.56      123.12     21.00 o 
 -23   3  17       82.60       34.42     16.93 o 
 -21   3  17     1048.68     1102.90     43.30 o 
 -19   3  17        0.01       -6.60      9.40 o 
 -17   3  17      933.09      939.17     30.93 o 
 -15   3  17       82.21      104.62     11.88 o 
 -13   3  17      933.45      998.79     27.71 o 
 -11   3  17      761.99      751.34     23.15 o 
  -9   3  17      299.32      337.53     15.09 o 
  -7   3  17     1421.79     1431.23     33.82 o 
  -5   3  17        2.89        3.72      5.14 o 
  -3   3  17     1519.67     1621.69     32.12 o 
  -1   3  17        0.59        0.03      4.93 o 
   1   3  17     1034.75     1020.46     25.75 o 
   3   3  17       23.85       22.55      8.94 o 
   5   3  17      395.28      410.58     20.50 o 
   7   3  17      161.84      204.22     16.28 o 
   9   3  17        5.55        5.83     10.50 o 
 -18   4  17      116.10      145.56     21.34 o 
 -16   4  17     1116.59     1072.90     39.08 o 
 -14   4  17      198.46      188.15     18.16 o 
 -12   4  17     1317.29     1338.58     43.05 o 
 -10   4  17      667.24      629.42     26.59 o 
  -8   4  17        7.56        0.46      8.27 o 
  -6   4  17     1929.21     1952.49     47.90 o 
  -4   4  17       53.87       46.07      8.06 o 
  -2   4  17      920.27      929.67     25.75 o 
   0   4  17      104.00       98.54     16.31 o 
   2   4  17     1243.13     1314.04     87.19 o 
   4   4  17       11.78       20.42     18.59 o 
 -11   5  17      231.77      336.23     22.37 o 
  -9   5  17        0.03       -4.80      9.61 o 
  -7   5  17      492.97      535.64     31.01 o 
  -5   5  17      342.16      325.40     29.47 o 
 -26   0  18      105.30      102.07     22.03 o 
 -24   0  18     1121.14     1154.02     44.38 o 
 -22   0  18      513.94      465.88     40.60 o 
 -20   0  18      511.19      616.57     29.41 o 
 -18   0  18     3788.52     3666.68     93.45 o 
 -16   0  18      496.32      454.32     23.04 o 
 -14   0  18     5154.23     5226.23    122.58 o 
 -12   0  18      104.04      125.90     13.66 o 
 -10   0  18     9506.72     9183.02    169.42 o 
  -8   0  18      613.94      617.12     19.94 o 
  -6   0  18       36.46       23.75      8.03 o 
  -4   0  18     4667.76     4694.52    109.03 o 
  -2   0  18     1789.18     1562.54     56.64 o 
   0   0  18     3101.58     3105.36     77.06 o 
   2   0  18     1938.90     1699.26     59.99 o 
   4   0  18      331.15      381.54     33.20 o 
   6   0  18     1038.30     1058.84     45.81 o 
   8   0  18      560.92      558.78     32.82 o 
  10   0  18      387.77      441.33     31.41 o 
  12   0  18      953.57      963.94     68.81 o 
 -25   1  18     1820.68     1871.54     61.82 o 
 -23   1  18      415.65      472.29     40.20 o 
 -21   1  18      674.49      786.51     25.64 o 
 -19   1  18     1392.38     1360.37     32.26 o 
 -17   1  18      557.09      573.84     18.69 o 
 -15   1  18     1010.89     1041.91     23.55 o 
 -13   1  18     1059.39     1045.77     22.68 o 
 -11   1  18     2961.70     2995.41     48.45 o 
  -9   1  18       16.07       15.02      5.39 o 
  -7   1  18     6930.06     6589.90     95.21 o 
  -5   1  18      355.41      389.75     14.42 o 
  -3   1  18      197.98      182.95      9.58 o 
  -1   1  18     1287.59     1157.70     36.77 o 
   1   1  18      140.45      164.99     10.88 o 
   3   1  18        0.59        0.36      6.23 o 
   5   1  18      636.28      626.24     23.06 o 
   7   1  18        0.46        0.34      7.22 o 
   9   1  18      179.61      164.62     16.20 o 
  11   1  18      152.90      171.47     17.70 o 
 -24   2  18      168.78      172.20     27.48 o 
 -22   2  18        5.65       22.79     12.32 o 
 -20   2  18      193.20      158.95     15.33 o 
 -18   2  18      151.75      178.00     13.01 o 
 -16   2  18     2726.42     2418.95     51.50 o 
 -14   2  18       35.53       45.64      7.49 o 
 -12   2  18      764.95      707.39     21.13 o 
 -10   2  18     1533.16     1535.69     31.55 o 
  -8   2  18       51.04       47.76      6.63 o 
  -6   2  18       60.32       58.97      7.26 o 
  -4   2  18      470.14      474.40     13.24 o 
  -2   2  18      342.40      309.41     15.83 o 
   0   2  18      578.35      568.12     39.34 o 
   2   2  18      494.73      484.20     16.65 o 
   4   2  18      374.12      390.20     15.26 o 
   6   2  18       91.81      121.88     10.09 o 
   8   2  18       11.20        9.70      8.51 o 
  10   2  18      646.66      698.22     44.98 o 
 -21   3  18       28.18       31.48     15.82 o 
 -19   3  18       73.83       74.17     13.92 o 
 -17   3  18        3.17       16.06      9.23 o 
 -15   3  18      294.85      332.30     18.16 o 
 -13   3  18       29.15       53.22      9.03 o 
 -11   3  18       12.21       11.31      8.52 o 
  -9   3  18      882.46      887.50     25.43 o 
  -7   3  18      424.92      430.19     17.20 o 
  -5   3  18      156.23      172.31     11.59 o 
  -3   3  18      115.57      105.06     14.01 o 
  -1   3  18      482.13      532.96     29.10 o 
   1   3  18     1166.72     1170.24     34.85 o 
   3   3  18      247.10      277.12     16.98 o 
   5   3  18      958.31     1015.20     45.49 o 
   7   3  18       23.41       25.37     11.05 o 
 -18   4  18       26.22       25.48     16.03 o 
 -16   4  18      388.77      318.32     21.81 o 
 -14   4  18       12.57       10.19     11.41 o 
 -12   4  18        0.33      -10.10     10.10 o 
 -10   4  18       10.57       19.70      9.63 o 
  -8   4  18      140.19      141.24     14.42 o 
  -6   4  18      427.56      437.57     19.81 o 
  -4   4  18        9.16        7.81     16.59 o 
  -2   4  18      224.89      199.71     21.75 o 
   0   4  18       11.70      -12.78     15.06 o 
   2   4  18       22.11       14.95     17.50 o 
   4   4  18        3.32        2.69     23.49 o 
 -25   1  19        5.13       11.99     11.39 o 
 -23   1  19        0.48        0.78      9.62 o 
 -21   1  19      115.11      143.53     13.23 o 
 -19   1  19      595.89      553.87     21.59 o 
 -17   1  19       23.86       22.98      7.09 o 
 -15   1  19      369.51      367.93     14.76 o 
 -13   1  19      223.11      231.00     11.67 o 
 -11   1  19        0.01       -4.08      5.25 o 
  -9   1  19      282.06      283.04     12.20 o 
  -7   1  19     4624.85     4433.65     73.96 o 
  -5   1  19       30.22       20.30      7.34 o 
  -3   1  19     4722.32     4481.68     89.15 o 
  -1   1  19       62.78       91.81      9.90 o 
   1   1  19      959.82      907.96     25.09 o 
   3   1  19      219.94      193.92     12.44 o 
   5   1  19      435.75      440.51     19.92 o 
   7   1  19      103.29      114.31     12.95 o 
   9   1  19       15.01        0.92     10.74 o 
  11   1  19      260.93      303.52     28.90 o 
 -24   2  19       11.75       32.18     18.81 o 
 -22   2  19      634.58      652.27     32.86 o 
 -20   2  19        7.89       11.35      9.63 o 
 -18   2  19       59.95       63.23     14.86 o 
 -16   2  19      243.20      199.17     13.49 o 
 -14   2  19      420.49      370.29     16.21 o 
 -12   2  19      126.53      119.35      9.34 o 
 -10   2  19      809.50      773.16     20.47 o 
  -8   2  19      859.89      819.53     23.32 o 
  -6   2  19        1.82       -5.14      5.14 o 
  -4   2  19     3417.48     3296.97     63.08 o 
  -2   2  19      334.97      337.60     18.65 o 
   0   2  19       41.29       53.39      7.43 o 
   2   2  19      124.71      120.88      9.50 o 
   4   2  19       54.18       60.46     10.73 o 
   6   2  19        0.91       -5.04      6.85 o 
   8   2  19       26.10       36.22      9.23 o 
 -21   3  19      227.10      236.28     35.79 o 
 -19   3  19      151.42      213.50     27.72 o 
 -17   3  19     1012.85     1025.06     33.67 o 
 -15   3  19        0.47       11.27      8.79 o 
 -13   3  19      859.85      801.20     25.42 o 
 -11   3  19      235.53      259.42     17.34 o 
  -9   3  19      182.53      172.34     12.22 o 
  -7   3  19      202.43      218.10     13.22 o 
  -5   3  19        3.97        6.89      7.67 o 
  -3   3  19      485.18      504.44     52.95 o 
  -1   3  19        5.08        9.39      8.51 o 
   1   3  19     1014.26     1089.61     34.17 o 
   3   3  19       32.29       21.65      9.65 o 
   5   3  19      715.48      713.67     35.75 o 
   7   3  19      198.09      213.07     22.14 o 
 -18   4  19      988.18     1002.53     74.23 o 
 -16   4  19      359.70      390.52     24.08 o 
 -14   4  19      117.51      140.34     15.99 o 
 -12   4  19     1358.45     1377.97     64.63 o 
 -10   4  19        0.59        2.08      9.88 o 
  -8   4  19     1185.39     1255.99     53.82 o 
  -6   4  19       53.73       70.27     12.33 o 
  -4   4  19        2.51       -9.44      9.44 o 
  -2   4  19       43.65       49.24     10.33 o 
   0   4  19      328.29      397.42     35.87 o 
   2   4  19      380.68      425.14     38.03 o 
 -26   0  20     1422.35     1461.70     92.49 o 
 -24   0  20      370.88      357.94     26.18 o 
 -22   0  20      402.53      518.30     29.40 o 
 -20   0  20      271.12      307.09     22.06 o 
 -18   0  20     2591.45     2509.81     70.07 o 
 -16   0  20     1286.56     1305.38     43.04 o 
 -14   0  20      272.33      255.68     31.59 o 
 -12   0  20       98.67       97.47     12.70 o 
 -10   0  20       16.06       12.70      8.28 o 
  -8   0  20      638.06      653.54     26.43 o 
  -6   0  20     1484.54     1408.01     45.48 o 
  -4   0  20     1362.76     1307.69     45.14 o 
  -2   0  20        0.23       17.18     10.07 o 
   0   0  20     5759.43     5214.37    149.78 o 
   2   0  20      707.02      639.14     39.22 o 
   4   0  20     2011.25     1873.70     67.34 o 
   6   0  20     1220.93     1131.45     49.39 o 
   8   0  20     1088.97     1111.87     89.34 o 
  10   0  20      163.35      153.94     33.56 o 
 -25   1  20     1459.07     1599.40     49.41 o 
 -23   1  20       85.35       85.49     14.49 o 
 -21   1  20      422.20      481.98     21.54 o 
 -19   1  20       77.95       73.25     10.71 o 
 -17   1  20        0.05       -3.37      8.50 o 
 -15   1  20     1217.43     1161.68     39.21 o 
 -13   1  20      781.01      748.91     23.15 o 
 -11   1  20      133.33      130.52     10.51 o 
  -9   1  20     3152.22     2971.13     58.86 o 
  -7   1  20     1886.38     1897.87     41.34 o 
  -5   1  20     1032.63     1059.45     32.07 o 
  -3   1  20       96.37      105.30      9.52 o 
  -1   1  20      511.93      521.81     18.33 o 
   1   1  20        2.32        3.82      6.55 o 
   3   1  20      235.13      208.83     14.36 o 
   5   1  20        1.80        6.10      8.16 o 
   7   1  20      967.68      996.54     32.48 o 
   9   1  20       12.01        6.53     10.63 o 
 -24   2  20        1.07      -12.91     12.91 o 
 -22   2  20      153.33      163.48     19.46 o 
 -20   2  20        4.91        3.16      9.44 o 
 -18   2  20      276.72      214.60     16.91 o 
 -16   2  20      914.69      847.56     30.02 o 
 -14   2  20      617.15      576.52     28.20 o 
 -12   2  20     1086.70     1068.73     30.76 o 
 -10   2  20       30.10       29.49      7.37 o 
  -8   2  20      124.75      104.72     11.64 o 
  -6   2  20       31.33       40.33      7.16 o 
  -4   2  20       11.99       13.09      5.97 o 
  -2   2  20      192.72      235.03     13.21 o 
   0   2  20     1679.23     1616.59     37.16 o 
   2   2  20      539.91      574.79     19.36 o 
   4   2  20     2378.36     2402.79     65.69 o 
   6   2  20        0.79       -2.32      7.20 o 
   8   2  20      104.72       70.36     17.99 o 
 -21   3  20       20.97       14.21     15.38 o 
 -19   3  20      181.54      180.71     22.53 o 
 -17   3  20       43.56       49.65     13.71 o 
 -15   3  20      658.56      617.60     30.05 o 
 -13   3  20       15.35        7.35      8.74 o 
 -11   3  20      396.00      399.44     20.17 o 
  -9   3  20      135.19      133.60     13.12 o 
  -7   3  20      563.95      603.88     24.26 o 
  -5   3  20      147.83      158.78     13.54 o 
  -3   3  20       20.65       23.20     10.09 o 
  -1   3  20      912.37      881.74     30.28 o 
   1   3  20        0.03        0.75      8.86 o 
   3   3  20      298.99      345.89     20.17 o 
   5   3  20      263.36      309.90     20.13 o 
 -16   4  20       17.45       38.07     15.76 o 
 -14   4  20      104.23      102.34     29.42 o 
 -12   4  20       21.50       28.43     13.91 o 
 -10   4  20       32.15       32.33     13.17 o 
  -8   4  20       44.98       39.23     13.78 o 
  -6   4  20       37.03       55.02     13.85 o 
  -4   4  20       20.07       16.84     12.43 o 
  -2   4  20        0.02        2.50     15.81 o 
   0   4  20      313.55      293.13     32.81 o 
 -25   1  21      107.83      106.48     18.56 o 
 -23   1  21       55.16       54.50     13.25 o 
 -21   1  21      334.47      343.77     19.00 o 
 -19   1  21      124.25      135.15     12.85 o 
 -17   1  21       61.72       50.20      9.37 o 
 -15   1  21      670.44      689.83     23.02 o 
 -13   1  21        2.29        1.97      6.49 o 
 -11   1  21      309.73      295.90     14.60 o 
  -9   1  21     1411.22     1300.21     32.21 o 
  -7   1  21      288.28      302.78     14.55 o 
  -5   1  21      178.97      180.62     11.76 o 
  -3   1  21      230.88      224.83     22.64 o 
  -1   1  21        0.01        0.44      7.18 o 
   1   1  21      348.26      306.92     17.06 o 
   3   1  21        9.70       15.01      8.09 o 
   5   1  21      235.59      275.14     18.09 o 
   7   1  21       18.99       57.58     13.07 o 
 -22   2  21      418.65      475.03     29.30 o 
 -20   2  21       12.49       19.91     12.07 o 
 -18   2  21      368.35      396.31     22.11 o 
 -16   2  21      294.86      234.24     14.63 o 
 -14   2  21       77.09       84.49      9.97 o 
 -12   2  21        1.66        0.61      6.25 o 
 -10   2  21      994.75      882.46     31.55 o 
  -8   2  21      953.37      963.64     34.33 o 
  -6   2  21      160.75      148.76     10.92 o 
  -4   2  21      426.19      406.30     15.97 o 
  -2   2  21      225.46      188.66     12.49 o 
   0   2  21      183.46      174.03     11.68 o 
   2   2  21        8.38        2.32      6.75 o 
   4   2  21      275.89      348.14     17.20 o 
   6   2  21      344.02      414.49     30.74 o 
 -21   3  21       34.54       35.50     24.12 o 
 -19   3  21      247.25      217.08     41.67 o 
 -17   3  21      596.62      647.95     31.93 o 
 -15   3  21       45.02       19.12     12.50 o 
 -13   3  21      504.68      494.74     23.56 o 
 -11   3  21        0.66       -1.10      8.53 o 
  -9   3  21      218.79      242.57     25.48 o 
  -7   3  21       39.10       58.35     10.74 o 
  -5   3  21      106.67       98.34     12.23 o 
  -3   3  21      107.65      101.31     14.07 o 
  -1   3  21        0.56       -8.24      8.24 o 
   1   3  21      281.74      335.06     19.84 o 
   3   3  21       83.75       73.89     13.48 o 
 -14   4  21     1209.94     1224.87     53.90 o 
 -12   4  21     1436.69     1517.94     60.39 o 
 -10   4  21       21.92       15.14     13.29 o 
  -8   4  21     1317.04     1437.83     56.68 o 
  -6   4  21       37.38       46.44     20.31 o 
  -4   4  21     1355.60     1427.71     47.02 o 
  -2   4  21       89.17      100.06     15.02 o 
 -24   0  22     1306.17     1370.48     63.58 o 
 -22   0  22      278.30      322.94     30.48 o 
 -20   0  22     1018.48     1049.76     40.61 o 
 -18   0  22      218.12      240.39     20.04 o 
 -16   0  22      954.09      868.11     34.58 o 
 -14   0  22     2917.49     2782.53     75.02 o 
 -12   0  22    16314.12    15776.99    339.83 o 
 -10   0  22      360.89      386.46     27.82 o 
  -8   0  22     3370.43     3330.02     96.41 o 
  -6   0  22     1966.22     1757.89     63.13 o 
  -4   0  22        0.62       -5.52     12.03 o 
  -2   0  22       36.35       35.28     12.09 o 
   0   0  22        3.15       21.31     11.65 o 
   2   0  22      419.04      490.36     30.73 o 
   4   0  22       31.09       21.00     20.12 o 
   6   0  22      801.62      825.88     61.74 o 
 -23   1  22      124.50      105.91     15.49 o 
 -21   1  22     1033.43     1030.12     32.25 o 
 -19   1  22        3.32        9.73      8.34 o 
 -17   1  22        0.74       -6.90      6.90 o 
 -15   1  22     3667.48     3586.23     71.32 o 
 -13   1  22      287.17      277.49     15.11 o 
 -11   1  22     1683.61     1662.79     63.80 o 
  -9   1  22       30.72       26.52      7.79 o 
  -7   1  22      180.87      219.23     13.08 o 
  -5   1  22      679.70      656.48     21.56 o 
  -3   1  22      494.87      427.30     17.45 o 
  -1   1  22     1052.63     1047.56     31.83 o 
   1   1  22     1060.11     1058.40     32.70 o 
   3   1  22      548.42      503.71     22.18 o 
   5   1  22       51.53       63.23     12.15 o 
   7   1  22      438.60      532.22     35.64 o 
 -22   2  22      104.35       75.05     16.26 o 
 -20   2  22       76.13       66.75     13.17 o 
 -18   2  22       76.65       69.56     12.91 o 
 -16   2  22       48.59       51.26      9.53 o 
 -14   2  22      542.79      546.57     28.27 o 
 -12   2  22      793.94      705.53     23.06 o 
 -10   2  22        4.71       -1.14      6.49 o 
  -8   2  22      257.04      211.75     12.86 o 
  -6   2  22      275.16      238.15     14.95 o 
  -4   2  22      152.48      153.71     12.22 o 
  -2   2  22      274.27      303.63     17.56 o 
   0   2  22      538.20      491.78     20.30 o 
   2   2  22      118.40      128.92     15.58 o 
   4   2  22       46.14       47.14     10.14 o 
 -19   3  22       36.00       47.47     17.14 o 
 -17   3  22       14.21       18.41     14.17 o 
 -15   3  22      492.88      493.51     28.31 o 
 -13   3  22       90.99       92.82     13.48 o 
 -11   3  22       60.93       67.74     11.98 o 
  -9   3  22       31.82       45.81     10.96 o 
  -7   3  22      147.96      162.37     14.95 o 
  -5   3  22        0.42       11.53      9.07 o 
  -3   3  22      660.14      700.26     27.37 o 
  -1   3  22      291.08      340.48     22.55 o 
   1   3  22     1008.57     1078.62     36.43 o 
 -12   4  22      263.34      286.29     25.83 o 
 -10   4  22       16.81       -1.05     13.18 o 
  -8   4  22        0.23       17.29     13.88 o 
  -6   4  22       54.00       60.45     27.46 o 
 -23   1  23       39.49       41.93     13.08 o 
 -21   1  23       50.62       34.29     10.43 o 
 -19   1  23      191.79      166.81     19.49 o 
 -17   1  23      483.08      486.23     27.28 o 
 -15   1  23      182.74      193.04     19.07 o 
 -13   1  23      494.66      485.04     22.86 o 
 -11   1  23      581.66      508.43     20.75 o 
  -9   1  23      889.92      857.40     31.70 o 
  -7   1  23        0.61        0.50      6.77 o 
  -5   1  23     1189.59     1062.77     31.64 o 
  -3   1  23        9.60       14.09      8.14 o 
  -1   1  23      132.88      120.63     12.54 o 
   1   1  23        0.01        4.82      8.36 o 
   3   1  23      180.93      212.33     16.02 o 
   5   1  23        5.61        1.06     12.90 o 
 -22   2  23        5.83        0.17     12.62 o 
 -20   2  23       52.68       35.48     12.03 o 
 -18   2  23       16.39        2.75      9.67 o 
 -16   2  23       58.54       64.63     10.76 o 
 -14   2  23      414.10      422.66     22.26 o 
 -12   2  23       14.49        0.02      6.75 o 
 -10   2  23       59.50       71.27      9.44 o 
  -8   2  23      482.85      447.02     18.07 o 
  -6   2  23       56.67       44.76      8.36 o 
  -4   2  23      371.68      315.43     15.22 o 
  -2   2  23       51.68       58.28      8.71 o 
   0   2  23      505.25      509.57     21.10 o 
   2   2  23      101.46      101.26     11.44 o 
   4   2  23      202.31      228.46     24.94 o 
 -19   3  23      389.78      460.32     51.23 o 
 -17   3  23      102.35      119.53     17.96 o 
 -15   3  23      238.60      242.94     21.88 o 
 -13   3  23      774.52      835.36     31.63 o 
 -11   3  23       92.24      122.52     14.85 o 
  -9   3  23      628.57      676.36     27.79 o 
  -7   3  23        1.09       15.64     10.03 o 
  -5   3  23      236.98      264.89     18.43 o 
  -3   3  23       72.16       77.35     12.88 o 
  -1   3  23      154.42      188.30     21.84 o 
 -22   0  24       40.35       92.34     25.62 o 
 -20   0  24      229.51      238.44     26.04 o 
 -18   0  24     1326.00     1206.60     54.02 o 
 -16   0  24      494.39      480.72     75.11 o 
 -14   0  24       36.52       65.59     15.52 o 
 -12   0  24     3098.91     3045.75     99.32 o 
 -10   0  24     1683.63     1616.19     61.77 o 
  -8   0  24      559.15      552.28     32.68 o 
  -6   0  24      386.44      351.12     33.90 o 
  -4   0  24      166.82      175.23     20.77 o 
  -2   0  24       15.54       26.93     12.77 o 
   0   0  24      261.93      326.44     42.54 o 
   2   0  24      529.43      441.80     31.22 o 
   4   0  24      296.70      279.85     39.32 o 
 -23   1  24       45.31       56.45     15.99 o 
 -21   1  24      396.27      422.74     26.21 o 
 -19   1  24        5.07        5.52      8.62 o 
 -17   1  24      730.06      715.43     25.78 o 
 -15   1  24        3.53        4.92      7.79 o 
 -13   1  24      512.07      537.33     20.85 o 
 -11   1  24      165.63      178.17     13.28 o 
  -9   1  24      474.19      469.36     19.22 o 
  -7   1  24        8.46       10.18      8.42 o 
  -5   1  24      244.91      206.91     17.54 o 
  -3   1  24       20.29       21.20     12.43 o 
  -1   1  24     1204.27     1148.72     35.26 o 
   1   1  24       33.54       45.37     13.08 o 
   3   1  24      386.86      359.84     22.87 o 
 -20   2  24      324.44      265.04     20.65 o 
 -18   2  24      305.99      286.95     17.70 o 
 -16   2  24        5.43        6.80      8.40 o 
 -14   2  24      507.03      553.79     21.67 o 
 -12   2  24      975.55     1039.56     29.90 o 
 -10   2  24       75.31       58.05      9.54 o 
  -8   2  24      204.29      217.42     20.56 o 
  -6   2  24        8.21       19.29      7.67 o 
  -4   2  24       57.41       78.71     10.21 o 
  -2   2  24       63.90       56.99      9.99 o 
   0   2  24      397.22      475.63     22.07 o 
   2   2  24     1046.93     1100.80     50.97 o 
 -17   3  24        7.19       16.93     13.89 o 
 -15   3  24      222.46      268.33     23.31 o 
 -13   3  24      346.54      358.91     25.46 o 
 -11   3  24       26.03       21.33     11.05 o 
  -9   3  24     1475.34     1606.73     46.71 o 
  -7   3  24       59.04       63.65     12.57 o 
  -5   3  24       90.80      115.80     14.55 o 
  -3   3  24      103.39      105.80     14.54 o 
 -21   1  25        0.32       -8.61     11.64 o 
 -19   1  25      172.65      164.81     14.73 o 
 -17   1  25      552.36      533.34     22.32 o 
 -15   1  25        7.26       -0.26      8.79 o 
 -13   1  25        0.44       -3.22      8.26 o 
 -11   1  25      207.87      195.63     15.78 o 
  -9   1  25      224.27      236.01     23.53 o 
  -7   1  25       21.79       15.66      9.62 o 
  -5   1  25      139.00      144.82     14.13 o 
  -3   1  25      146.62      173.73     23.40 o 
  -1   1  25      298.90      337.03     19.50 o 
   1   1  25       61.11       58.86     13.44 o 
 -20   2  25      355.14      330.44     40.84 o 
 -18   2  25        3.04        6.30     11.27 o 
 -16   2  25      519.63      572.37     40.19 o 
 -14   2  25       73.98       63.34     10.64 o 
 -12   2  25       13.43       12.28      8.42 o 
 -10   2  25      303.40      290.60     16.12 o 
  -8   2  25        1.51       -6.64      6.64 o 
  -6   2  25      103.32      109.90     17.19 o 
  -4   2  25       42.91       50.76      9.90 o 
  -2   2  25      203.58      231.23     17.09 o 
   0   2  25      138.75      124.15     13.97 o 
 -15   3  25      211.21      225.77     42.18 o 
 -13   3  25      601.37      637.15     49.87 o 
 -11   3  25        1.25        1.56     10.63 o 
  -9   3  25      610.16      741.03     30.61 o 
  -7   3  25        0.04        6.73     10.68 o 
  -5   3  25      596.70      665.72     32.45 o 
 -20   0  26        1.46        9.20     21.98 o 
 -18   0  26     1200.98     1203.92     84.48 o 
 -16   0  26      503.99      462.36     33.27 o 
 -14   0  26       86.95       53.82     28.64 o 
 -12   0  26     1115.02     1134.81     50.93 o 
 -10   0  26       34.55       30.67     14.26 o 
  -8   0  26      208.96      222.11     39.54 o 
  -6   0  26      659.94      631.94     36.40 o 
  -4   0  26      587.68      719.77     62.44 o 
  -2   0  26      403.55      363.45     28.85 o 
   0   0  26        0.03      -12.69     17.05 o 
 -21   1  26        0.07        6.23     14.91 o 
 -19   1  26       35.27       23.10     19.89 o 
 -17   1  26      995.97     1015.32     35.15 o 
 -15   1  26      172.46      168.41     15.75 o 
 -13   1  26     1427.34     1390.32     59.84 o 
 -11   1  26     1257.17     1161.54     36.68 o 
  -9   1  26      520.03      551.77     29.06 o 
  -7   1  26      407.04      415.57     21.44 o 
  -5   1  26       11.95       12.51      9.25 o 
  -3   1  26      165.59      160.35     16.94 o 
  -1   1  26       11.11       10.49     10.78 o 
 -18   2  26       10.14       22.08     12.20 o 
 -16   2  26        5.34        2.90     10.88 o 
 -14   2  26       96.52      116.32     12.57 o 
 -12   2  26        2.19       -4.14      7.78 o 
 -10   2  26       40.42       46.83      9.89 o 
  -8   2  26      232.98      252.81     39.26 o 
  -6   2  26      363.82      365.65     19.57 o 
  -4   2  26      917.92      919.11     52.85 o 
  -2   2  26      414.44      351.14     29.96 o 
 -19   1  27        3.47       -7.27     13.94 o 
 -17   1  27        2.80      -12.64     13.04 o 
 -15   1  27      343.13      334.24     24.79 o 
 -13   1  27       29.68       23.08     10.33 o 
 -11   1  27       18.25       18.77      9.88 o 
  -9   1  27       54.75       31.83     10.53 o 
  -7   1  27        0.04       -0.03      9.05 o 
  -5   1  27      286.57      315.04     22.15 o 
  -3   1  27        5.90       14.50     15.35 o 
 -16   2  27       76.39       91.18     20.41 o 
 -14   2  27      719.43      762.08     42.70 o 
 -12   2  27        5.54        0.72      9.78 o 
 -10   2  27      343.52      374.91     22.92 o 
  -8   2  27        1.69       -7.38      8.87 o 
  -6   2  27       92.30       92.84     13.61 o 
 -18   0  28     1107.92      976.77     73.02 o 
 -16   0  28      170.58      172.49     35.54 o 
 -14   0  28     1921.55     1766.77    101.06 o 
 -12   0  28      497.66      452.77     47.41 o 
 -10   0  28     1158.26     1146.84     74.91 o 
  -8   0  28        1.26      -15.64     18.30 o 
  -6   0  28        4.67        3.83     18.84 o 
  -4   0  28        0.13       -3.44     19.85 o 
 -17   1  28      778.41      710.25     41.99 o 
 -15   1  28      101.33      116.59     23.05 o 
 -13   1  28      907.09      874.98     46.29 o 
 -11   1  28      289.74      298.05     28.33 o 
  -9   1  28      953.64      957.66     48.51 o 
  -7   1  28       36.11       57.82     18.49 o 
  -5   1  28       85.40       54.01     17.62 o 
                                                 
